# Supplementary material for: Body size information in large-scale acoustic bat databases
Source: PeerJ. 2018 Aug 24;6:e5370. doi: 10.7717/peerj.5370 (PMC6110253; doi:10.7717/peerj.5370)
Supplement: Supplemental Information 2 — Descriptions of column names of the mist net and capture datasets. [file peerj-06-5370-s002.csv]

Dataset	Column_name	Column_type	Units	Description
Acoustic	File_name	character	unitless	Name of acoustic file
Acoustic	LowFc	numeric	kHz	Characteristic frequency
Acoustic	SlopeQCF	numeric	unitless	Slope of the quasi-constant-frequency
Acoustic	circuit_id	factor	unitless	Circuit name
Acoustic	segment_id	factor	unitless	Segment name
Acoustic	survey	factor	unitless	Survey number (1: June-July; 2: August-September)
Acoustic	temperature_degreeC	numeric	degrees_C	Temperature during recording (degrees C)
Acoustic	day_of_year	numeric	unitless	Day of the year (from 1 to 365)
Acoustic	habitat	factor	unitless	Habitat description by volunteers (Agriculture, Forest, Young_forest, Bushes, Lawn, Water)
Acoustic	call_abundance	numeric	unitless	Number of calls withing a 400-m segment
Acoustic	X	numeric	m	Longitude (Projection: Lambert II etendu)
Acoustic	Y	numeric	m	Latitude (Projection: Lambert II etendu)
Acoustic	altitude	numeric	m	Altitude (m)
Acoustic	Worldclim10	numeric	degrees_C	Mean temperature of the warmest quarter (WorldClim, Hijmans et al., 2005)
Acoustic	Worldclim11	numeric	degrees_C	Mean temperature of the coldest quarter (WorldClim, Hijmans et al., 2005)
Acoustic	Worldclim12	numeric	mm	Annual precipitation (WorldClim, Hijmans et al., 2005)
Acoustic	Worldclim1	numeric	degrees_C	Annual mean temperature (WorldClim, Hijmans et al., 2005)
Acoustic	Worldclim7	numeric	degrees_C	Temperature annual range (WorldClim, Hijmans et al., 2005)
Acoustic	Worldclim16	numeric	mm	Precipitation of the wettest quarter (WorldClim, Hijmans et al., 2005)
Mist-net	Locality_id	character	unitless	Name of locality where bat were captured
Mist-net	Year	numeric	unitless	Year of capture
Mist-net	day_of_year	numeric	unitless	Day of the year (from 1 to 365)
Mist-net	Sex	factor	unitless	Sex of the captured individual
Mist-net	Age	factor	unitless	Age of the individual (Adult, Immature)
Mist-net	Forearm_length_mm	numeric	mm	Forearm lenght measured with calliper
Mist-net	X	numeric	m	Longitude (Projection: Lambert II etendu)
Mist-net	Y	numeric	m	Latitude (Projection: Lambert II etendu)
Mist-net	Worldclim1	numeric	degrees_C	Annual mean temperature (WorldClim, Hijmans et al., 2005)
Mist-net	Worldclim7	numeric	degrees_C	Temperature annual range (WorldClim, Hijmans et al., 2005)
Mist-net	Worldclim10	numeric	degrees_C	Mean temperature of the warmest quarter (WorldClim, Hijmans et al., 2005)
Mist-net	Worldclim11	numeric	degrees_C	Mean temperature of the coldest quarter (WorldClim, Hijmans et al., 2005)
Mist-net	Worldclim12	numeric	mm	Annual precipitation (WorldClim, Hijmans et al., 2005)
Mist-net	Worldclim16	numeric	mm	Precipitation of the wettest quarter (WorldClim, Hijmans et al., 2005)
Mist-net	altitude	numeric	m	Altitude (m)
