# Supplementary material for: Body size information in large-scale acoustic bat databases
Source: PeerJ. 2018 Aug 24;6:e5370. doi: 10.7717/peerj.5370 (PMC6110253; doi:10.7717/peerj.5370)
Supplement: Supplemental Information 3 — Please refer to the Metadata for detailed descriptions. [file peerj-06-5370-s003.csv]

Locality_id	Year	day_of_year	Sex	Age	Forearm_length_mm	X	Y	Worldclim1	Worldclim7	Worldclim10	Worldclim11	Worldclim12	Worldclim16	altitude
44_MACHECOUL	2011	148	M	NA	32.1	283672	2229600	119	205.5	179	58.5	810.5	270.5	5.333333333
44_MACHECOUL	2011	148	M	NA	31	283672	2229600	119	205.5	179	58.5	810.5	270.5	5.333333333
44_MACHECOUL	2011	148	M	NA	30.6	283672	2229600	119	205.5	179	58.5	810.5	270.5	5.333333333
44_MACHECOUL	2011	148	M	NA	32	283672	2229600	119	205.5	179	58.5	810.5	270.5	5.333333333
22_SAINT-JACUT-DE-LA-MER	2009	148	F	NA	32.5	265991	2408960	115	183	170	60.5	727.5	238	6.5
22_SAINT-JACUT-DE-LA-MER	2009	148	F	NA	31.6	265991	2408960	115	183	170	60.5	727.5	238	6.5
22_SAINT-JACUT-DE-LA-MER	2009	148	F	NA	32.1	265991	2408960	115	183	170	60.5	727.5	238	6.5
22_SAINT-JACUT-DE-LA-MER	2009	148	F	NA	32.3	265991	2408960	115	183	170	60.5	727.5	238	6.5
22_SAINT-JACUT-DE-LA-MER	2009	148	F	NA	32.9	265991	2408960	115	183	170	60.5	727.5	238	6.5
56_SENE	2009	156	M	NA	30.7	219758	2303650	117	186.25	172.5	61.5	841.25	287.5	7.058823529
56_SENE	2009	156	F	NA	30.8	219758	2303650	117	186.25	172.5	61.5	841.25	287.5	7.058823529
56_SENE	2009	156	F	NA	32.1	219758	2303650	117	186.25	172.5	61.5	841.25	287.5	7.058823529
56_SENE	2009	156	M	NA	31.8	219758	2303650	117	186.25	172.5	61.5	841.25	287.5	7.058823529
56_SENE	2009	156	F	NA	31.6	219758	2303650	117	186.25	172.5	61.5	841.25	287.5	7.058823529
56_SENE	2009	156	M	NA	31.3	219758	2303650	117	186.25	172.5	61.5	841.25	287.5	7.058823529
56_SENE	2009	156	M	NA	31.1	219758	2303650	117	186.25	172.5	61.5	841.25	287.5	7.058823529
56_SENE	2009	156	F	NA	32.7	219758	2303650	117	186.25	172.5	61.5	841.25	287.5	7.058823529
56_SENE	2009	156	M	NA	31.1	219758	2303650	117	186.25	172.5	61.5	841.25	287.5	7.058823529
56_SENE	2009	156	F	NA	30.6	219758	2303650	117	186.25	172.5	61.5	841.25	287.5	7.058823529
56_SENE	2009	156	F	NA	32.4	219758	2303650	117	186.25	172.5	61.5	841.25	287.5	7.058823529
56_SENE	2009	156	F	NA	33.2	219758	2303650	117	186.25	172.5	61.5	841.25	287.5	7.058823529
44_CORDEMAIS	2011	202	F	NA	30	284672	2263670	115.5	208	176	54.5	796	263	12.31578947
44_CORDEMAIS	2011	202	F	NA	33.1	284672	2263670	115.5	208	176	54.5	796	263	12.31578947
44_CORDEMAIS	2011	202	F	NA	32.7	284672	2263670	115.5	208	176	54.5	796	263	12.31578947
44_CORDEMAIS	2011	202	F	NA	32	284672	2263670	115.5	208	176	54.5	796	263	12.31578947
56_SURZUR	2010	207	M	NA	32.9	226758	2297280	116	188.5	172.5	60.5	839.5	285	14.9
56_SURZUR	2010	207	F	NA	31.9	226758	2297280	116	188.5	172.5	60.5	839.5	285	14.9
40_MOLIETS-ET-MAA	2010	195	M	Adult	32	302509	1879990	134.5	210	193	76.5	1294.333333	424.5	15.26315789
40_MOLIETS-ET-MAA	2010	195	F	Adult	31	302509	1879990	134.5	210	193	76.5	1294.333333	424.5	15.26315789
56_PENESTIN	2011	157	F	NA	32.4	238250	2285840	117	193	173.5	60	830	280	15.33333333
56_PENESTIN	2011	157	F	NA	32.3	238250	2285840	117	193	173.5	60	830	280	15.33333333
56_PENESTIN	2011	157	F	NA	31.5	238250	2285840	117	193	173.5	60	830	280	15.33333333
56_PENESTIN	2011	157	M	NA	31	238250	2285840	117	193	173.5	60	830	280	15.33333333
44_CARQUEFOU	2011	209	M	NA	30.5	312108	2262760	116	216.6666667	179	53	764.5	248.5	16.13333333
56_CARNAC	2011	131	M	NA	31.1	193824	2303860	116.5	180.5	171.5	63	897.3333333	313.5	17
56_CARNAC	2011	131	F	NA	32.5	193824	2303860	116.5	180.5	171.5	63	897.3333333	313.5	17
56_CARNAC	2011	185	F	NA	32	193824	2303860	116.5	180.5	171.5	63	897.3333333	313.5	17
56_CARNAC	2011	185	M	NA	31	193824	2303860	116.5	180.5	171.5	63	897.3333333	313.5	17
44_NANTES	2010	175	F	NA	30.5	305966	2255290	116	214.5	178.5	53	780.75	255.5	17.57894737
44_NANTES	2010	175	M	NA	31.5	305966	2255290	116	214.5	178.5	53	780.75	255.5	17.57894737
44_NANTES	2010	175	F	NA	31.7	305966	2255290	116	214.5	178.5	53	780.75	255.5	17.57894737
44_PETIT-MARS	2012	154	M	NA	29.8	313818	2274180	116	217.5	179	53	753	242	19.47368421
44_PETIT-MARS	2012	154	F	NA	31.5	313818	2274180	116	217.5	179	53	753	242	19.47368421
44_PETIT-MARS	2012	154	F	NA	31.7	313818	2274180	116	217.5	179	53	753	242	19.47368421
44_PETIT-MARS	2012	154	F	NA	31.7	313818	2274180	116	217.5	179	53	753	242	19.47368421
44_PETIT-MARS	2012	154	F	NA	31.8	313818	2274180	116	217.5	179	53	753	242	19.47368421
44_PETIT-MARS	2012	154	F	NA	31.9	313818	2274180	116	217.5	179	53	753	242	19.47368421
44_PETIT-MARS	2012	154	M	NA	32.1	313818	2274180	116	217.5	179	53	753	242	19.47368421
44_PETIT-MARS	2012	154	F	NA	32.1	313818	2274180	116	217.5	179	53	753	242	19.47368421
44_PETIT-MARS	2012	154	F	NA	32.1	313818	2274180	116	217.5	179	53	753	242	19.47368421
44_PETIT-MARS	2012	154	F	NA	32.1	313818	2274180	116	217.5	179	53	753	242	19.47368421
44_PETIT-MARS	2012	154	F	NA	32.2	313818	2274180	116	217.5	179	53	753	242	19.47368421
44_PETIT-MARS	2012	154	F	NA	32.2	313818	2274180	116	217.5	179	53	753	242	19.47368421
44_PETIT-MARS	2012	154	F	NA	32.9	313818	2274180	116	217.5	179	53	753	242	19.47368421
44_CHEMERE	2011	148	M	NA	31.6	279658	2246280	117	206.5	177	56.5	816	270	19.53333333
44_CHEMERE	2011	148	M	NA	30.7	279658	2246280	117	206.5	177	56.5	816	270	19.53333333
44_CHEMERE	2011	148	M	NA	30.5	279658	2246280	117	206.5	177	56.5	816	270	19.53333333
44_CHEMERE	2011	148	M	NA	30.3	279658	2246280	117	206.5	177	56.5	816	270	19.53333333
44_CHEMERE	2011	148	F	NA	33.2	279658	2246280	117	206.5	177	56.5	816	270	19.53333333
44_CHEMERE	2011	148	F	NA	32.1	279658	2246280	117	206.5	177	56.5	816	270	19.53333333
29_TREFLEZ	2010	181	M	NA	30.9	114286	2423490	111.75	164.5	159.6666667	65.75	1045.75	376.75	19.71428571
29_TREFLEZ	2010	181	M	NA	30.9	114286	2423490	111.75	164.5	159.6666667	65.75	1045.75	376.75	19.71428571
29_TREFLEZ	2010	181	M	NA	30.7	114286	2423490	111.75	164.5	159.6666667	65.75	1045.75	376.75	19.71428571
29_TREFLEZ	2010	181	F	NA	31.1	114286	2423490	111.75	164.5	159.6666667	65.75	1045.75	376.75	19.71428571
29_TREFLEZ	2010	181	M	NA	31.5	114286	2423490	111.75	164.5	159.6666667	65.75	1045.75	376.75	19.71428571
29_TREFLEZ	2010	181	M	NA	31.4	114286	2423490	111.75	164.5	159.6666667	65.75	1045.75	376.75	19.71428571
29_TREFLEZ	2010	181	F	NA	32.5	114286	2423490	111.75	164.5	159.6666667	65.75	1045.75	376.75	19.71428571
29_TREFLEZ	2010	181	F	NA	32.7	114286	2423490	111.75	164.5	159.6666667	65.75	1045.75	376.75	19.71428571
29_TREFLEZ	2010	181	F	NA	32.8	114286	2423490	111.75	164.5	159.6666667	65.75	1045.75	376.75	19.71428571
29_TREFLEZ	2010	181	F	NA	33	114286	2423490	111.75	164.5	159.6666667	65.75	1045.75	376.75	19.71428571
29_TREFLEZ	2010	181	M	NA	31.5	114286	2423490	111.75	164.5	159.6666667	65.75	1045.75	376.75	19.71428571
29_TREFLEZ	2010	181	F	NA	33.6	114286	2423490	111.75	164.5	159.6666667	65.75	1045.75	376.75	19.71428571
29_TREFLEZ	2010	181	F	NA	33.7	114286	2423490	111.75	164.5	159.6666667	65.75	1045.75	376.75	19.71428571
29_TREFLEZ	2010	181	F	NA	34	114286	2423490	111.75	164.5	159.6666667	65.75	1045.75	376.75	19.71428571
29_TREFLEZ	2010	181	M	NA	31.6	114286	2423490	111.75	164.5	159.6666667	65.75	1045.75	376.75	19.71428571
29_TREFLEZ	2010	181	F	NA	32.5	114286	2423490	111.75	164.5	159.6666667	65.75	1045.75	376.75	19.71428571
29_TREFLEZ	2010	181	F	NA	31.6	114286	2423490	111.75	164.5	159.6666667	65.75	1045.75	376.75	19.71428571
29_TREFLEZ	2010	181	M	NA	32.2	114286	2423490	111.75	164.5	159.6666667	65.75	1045.75	376.75	19.71428571
29_TREFLEZ	2010	181	F	NA	31.6	114286	2423490	111.75	164.5	159.6666667	65.75	1045.75	376.75	19.71428571
29_TREFLEZ	2010	181	F	NA	31.7	114286	2423490	111.75	164.5	159.6666667	65.75	1045.75	376.75	19.71428571
29_TREFLEZ	2010	181	F	NA	31.8	114286	2423490	111.75	164.5	159.6666667	65.75	1045.75	376.75	19.71428571
29_TREFLEZ	2010	181	F	NA	31.8	114286	2423490	111.75	164.5	159.6666667	65.75	1045.75	376.75	19.71428571
29_TREFLEZ	2010	181	F	NA	31.8	114286	2423490	111.75	164.5	159.6666667	65.75	1045.75	376.75	19.71428571
29_TREFLEZ	2010	181	F	NA	32	114286	2423490	111.75	164.5	159.6666667	65.75	1045.75	376.75	19.71428571
29_TREFLEZ	2010	181	F	NA	32.1	114286	2423490	111.75	164.5	159.6666667	65.75	1045.75	376.75	19.71428571
29_TREFLEZ	2010	181	M	NA	32.1	114286	2423490	111.75	164.5	159.6666667	65.75	1045.75	376.75	19.71428571
29_TREFLEZ	2010	181	F	NA	33	114286	2423490	111.75	164.5	159.6666667	65.75	1045.75	376.75	19.71428571
29_TREFLEZ	2010	181	F	NA	31.5	114286	2423490	111.75	164.5	159.6666667	65.75	1045.75	376.75	19.71428571
29_TREFLEZ	2010	181	F	NA	33.2	114286	2423490	111.75	164.5	159.6666667	65.75	1045.75	376.75	19.71428571
44_GUEMENE-PENFAO	2011	182	M	NA	31.5	286934	2300320	114.5	209.5	175	54.5	757.6666667	244.3333333	21
44_GUEMENE-PENFAO	2011	182	F	NA	33	286934	2300320	114.5	209.5	175	54.5	757.6666667	244.3333333	21
44_GUEMENE-PENFAO	2011	182	F	NA	32.9	286934	2300320	114.5	209.5	175	54.5	757.6666667	244.3333333	21
44_GUEMENE-PENFAO	2011	182	F	NA	32.3	286934	2300320	114.5	209.5	175	54.5	757.6666667	244.3333333	21
44_GUEMENE-PENFAO	2011	182	F	NA	31.8	286934	2300320	114.5	209.5	175	54.5	757.6666667	244.3333333	21
44_GUEMENE-PENFAO	2011	182	M	NA	31.5	286934	2300320	114.5	209.5	175	54.5	757.6666667	244.3333333	21
44_GUEMENE-PENFAO	2011	182	F	NA	31	286934	2300320	114.5	209.5	175	54.5	757.6666667	244.3333333	21
44_GUEMENE-PENFAO	2011	182	M	NA	30.4	286934	2300320	114.5	209.5	175	54.5	757.6666667	244.3333333	21
44_GUEMENE-PENFAO	2011	182	M	NA	29.2	286934	2300320	114.5	209.5	175	54.5	757.6666667	244.3333333	21
44_GUEMENE-PENFAO	2011	182	F	NA	32.1	286934	2300320	114.5	209.5	175	54.5	757.6666667	244.3333333	21
44_FEGREAC	2010	180	F	NA	32.6	272081	2295850	115	204	173.3333333	55.66666667	778.25	254	26.52941176
44_FEGREAC	2010	180	F	NA	32.8	272081	2295850	115	204	173.3333333	55.66666667	778.25	254	26.52941176
44_FEGREAC	2010	180	F	NA	33.6	272081	2295850	115	204	173.3333333	55.66666667	778.25	254	26.52941176
44_FEGREAC	2010	180	M	NA	33.2	272081	2295850	115	204	173.3333333	55.66666667	778.25	254	26.52941176
44_FEGREAC	2010	180	F	NA	32.5	272081	2295850	115	204	173.3333333	55.66666667	778.25	254	26.52941176
44_FEGREAC	2010	180	M	NA	30	272081	2295850	115	204	173.3333333	55.66666667	778.25	254	26.52941176
44_FEGREAC	2010	180	M	NA	29.5	272081	2295850	115	204	173.3333333	55.66666667	778.25	254	26.52941176
44_FEGREAC	2010	180	F	NA	30.5	272081	2295850	115	204	173.3333333	55.66666667	778.25	254	26.52941176
44_FEGREAC	2010	180	M	NA	31	272081	2295850	115	204	173.3333333	55.66666667	778.25	254	26.52941176
44_FEGREAC	2010	180	F	NA	31.8	272081	2295850	115	204	173.3333333	55.66666667	778.25	254	26.52941176
44_FEGREAC	2010	180	F	NA	32	272081	2295850	115	204	173.3333333	55.66666667	778.25	254	26.52941176
56_CRACH	2012	190	F	NA	31.6	199186	2305920	116	181.5	171	62.5	888	308.5	26.64705882
56_CRACH	2012	190	M	NA	30.5	199186	2305920	116	181.5	171	62.5	888	308.5	26.64705882
56_MUZILLAC	2010	127	M	NA	31.4	238202	2295010	115.5	193	173	59	827.5	278.5	26.86363636
56_MUZILLAC	2010	127	M	NA	30.1	238202	2295010	115.5	193	173	59	827.5	278.5	26.86363636
56_MUZILLAC	2010	127	M	NA	31.1	238202	2295010	115.5	193	173	59	827.5	278.5	26.86363636
56_MUZILLAC	2010	127	M	NA	32	238202	2295010	115.5	193	173	59	827.5	278.5	26.86363636
56_MUZILLAC	2010	127	M	NA	31.2	238202	2295010	115.5	193	173	59	827.5	278.5	26.86363636
56_MUZILLAC	2010	127	M	NA	29.2	238202	2295010	115.5	193	173	59	827.5	278.5	26.86363636
56_MUZILLAC	2010	127	M	NA	32.9	238202	2295010	115.5	193	173	59	827.5	278.5	26.86363636
56_MUZILLAC	2010	127	M	NA	32.8	238202	2295010	115.5	193	173	59	827.5	278.5	26.86363636
56_MUZILLAC	2010	127	F	NA	32	238202	2295010	115.5	193	173	59	827.5	278.5	26.86363636
56_MUZILLAC	2010	127	F	NA	31.4	238202	2295010	115.5	193	173	59	827.5	278.5	26.86363636
44_PORT-SAINT-PERE	2011	148	M	NA	28.8	288827	2246030	117	209.3333333	178	55.5	807.6666667	266.5	28.11764706
56_BRECH	2011	132	M	NA	30.9	198028	2314800	115	181.5	170	61	887.25	309.6666667	28.61111111
56_BRECH	2011	132	F	NA	32.1	198028	2314800	115	181.5	170	61	887.25	309.6666667	28.61111111
56_BRECH	2011	132	F	NA	31.9	198028	2314800	115	181.5	170	61	887.25	309.6666667	28.61111111
56_BRECH	2011	132	M	NA	31.7	198028	2314800	115	181.5	170	61	887.25	309.6666667	28.61111111
56_BRECH	2011	132	F	NA	33	198028	2314800	115	181.5	170	61	887.25	309.6666667	28.61111111
56_BRECH	2011	132	M	NA	30.8	198028	2314800	115	181.5	170	61	887.25	309.6666667	28.61111111
56_BRECH	2011	132	F	NA	30.8	198028	2314800	115	181.5	170	61	887.25	309.6666667	28.61111111
56_BRECH	2011	132	M	NA	30.4	198028	2314800	115	181.5	170	61	887.25	309.6666667	28.61111111
56_BRECH	2011	132	F	NA	31.7	198028	2314800	115	181.5	170	61	887.25	309.6666667	28.61111111
56_BRECH	2011	132	F	NA	32.4	198028	2314800	115	181.5	170	61	887.25	309.6666667	28.61111111
29_NEVEZ	2010	170	F	NA	32.8	142677	2330680	115.5	170	166	65.5	997.6666667	361.5	28.76470588
29_NEVEZ	2011	173	F	NA	31.4	142677	2330680	115.5	170	166	65.5	997.6666667	361.5	28.76470588
29_NEVEZ	2011	173	F	NA	31.5	142677	2330680	115.5	170	166	65.5	997.6666667	361.5	28.76470588
29_TREGUNC	2011	199	F	NA	31.9	138005	2333570	115	169.5	165.5	66	1008.5	367	28.77777778
29_TREGUNC	2011	200	M	NA	31.5	138005	2333570	115	169.5	165.5	66	1008.5	367	28.77777778
29_TREGUNC	2011	200	M	NA	30.9	138005	2333570	115	169.5	165.5	66	1008.5	367	28.77777778
29_TREGUNC	2011	200	M	NA	30.6	138005	2333570	115	169.5	165.5	66	1008.5	367	28.77777778
29_AUDIERNE	2009	143	F	NA	32.9	87353.2	2358560	114.6666667	161	161	70	1095.5	399.5	29.22222222
29_AUDIERNE	2009	143	M	NA	32.1	87353.2	2358560	114.6666667	161	161	70	1095.5	399.5	29.22222222
29_AUDIERNE	2012	192	M	NA	31	87353.2	2358560	114.6666667	161	161	70	1095.5	399.5	29.22222222
29_AUDIERNE	2012	192	F	NA	31.4	87353.2	2358560	114.6666667	161	161	70	1095.5	399.5	29.22222222
29_AUDIERNE	2012	192	M	NA	31.1	87353.2	2358560	114.6666667	161	161	70	1095.5	399.5	29.22222222
44_PLESSE	2012	171	F	NA	30.1	282025	2292560	114	207.5	174	54.5	775	252.5	31
35_SAINTE-ANNE-SUR-VILAINE	2011	185	M	NA	31	289480	2312030	113	210.5	174	53	751	240	31.15
35_SAINTE-ANNE-SUR-VILAINE	2011	185	F	NA	30.7	289480	2312030	113	210.5	174	53	751	240	31.15
35_SAINTE-ANNE-SUR-VILAINE	2011	185	M	NA	30.3	289480	2312030	113	210.5	174	53	751	240	31.15
35_SAINTE-ANNE-SUR-VILAINE	2011	190	M	NA	31.8	289480	2312030	113	210.5	174	53	751	240	31.15
35_SAINTE-ANNE-SUR-VILAINE	2011	194	F	NA	32	289480	2312030	113	210.5	174	53	751	240	31.15
35_SAINTE-ANNE-SUR-VILAINE	2011	194	F	NA	32	289480	2312030	113	210.5	174	53	751	240	31.15
35_SAINTE-ANNE-SUR-VILAINE	2011	194	M	NA	31.1	289480	2312030	113	210.5	174	53	751	240	31.15
56_HENNEBONT	2011	152	M	NA	32.1	180381	2326980	115	178	169.5	63	915.5	323.25	33.52631579
56_HENNEBONT	2011	152	F	NA	32	180381	2326980	115	178	169.5	63	915.5	323.25	33.52631579
56_HENNEBONT	2011	152	M	NA	31.6	180381	2326980	115	178	169.5	63	915.5	323.25	33.52631579
56_HENNEBONT	2011	152	M	NA	30	180381	2326980	115	178	169.5	63	915.5	323.25	33.52631579
56_HENNEBONT	2011	152	M	NA	31.2	180381	2326980	115	178	169.5	63	915.5	323.25	33.52631579
56_HENNEBONT	2011	152	F	NA	32.1	180381	2326980	115	178	169.5	63	915.5	323.25	33.52631579
56_HENNEBONT	2011	152	F	NA	32	180381	2326980	115	178	169.5	63	915.5	323.25	33.52631579
56_HENNEBONT	2010	188	F	NA	33.2	180381	2326980	115	178	169.5	63	915.5	323.25	33.52631579
56_HENNEBONT	2010	188	M	NA	30.9	180381	2326980	115	178	169.5	63	915.5	323.25	33.52631579
56_HENNEBONT	2010	188	M	NA	31.1	180381	2326980	115	178	169.5	63	915.5	323.25	33.52631579
56_HENNEBONT	2010	188	F	NA	32.1	180381	2326980	115	178	169.5	63	915.5	323.25	33.52631579
56_HENNEBONT	2010	188	F	NA	31.4	180381	2326980	115	178	169.5	63	915.5	323.25	33.52631579
56_HENNEBONT	2010	188	F	NA	31.6	180381	2326980	115	178	169.5	63	915.5	323.25	33.52631579
56_HENNEBONT	2010	188	M	NA	31.7	180381	2326980	115	178	169.5	63	915.5	323.25	33.52631579
22_ERQUY	2011	165	M	NA	31.5	246561	2413090	114	183	170	59	765	258	34.5
22_ERQUY	2011	165	M	NA	30.6	246561	2413090	114	183	170	59	765	258	34.5
22_ERQUY	2011	165	M	NA	31.6	246561	2413090	114	183	170	59	765	258	34.5
44_CONQUEREUIL	2012	168	M	NA	32.3	292176	2302390	114	212	175	53	751.3333333	241	34.72222222
44_CONQUEREUIL	2012	168	F	NA	30	292176	2302390	114	212	175	53	751.3333333	241	34.72222222
44_CONQUEREUIL	2012	168	M	NA	32.1	292176	2302390	114	212	175	53	751.3333333	241	34.72222222
44_CONQUEREUIL	2012	168	F	NA	31	292176	2302390	114	212	175	53	751.3333333	241	34.72222222
44_CONQUEREUIL	2012	168	F	NA	32	292176	2302390	114	212	175	53	751.3333333	241	34.72222222
44_CONQUEREUIL	2012	168	M	NA	30.9	292176	2302390	114	212	175	53	751.3333333	241	34.72222222
44_CONQUEREUIL	2012	168	NA	NA	31.7	292176	2302390	114	212	175	53	751.3333333	241	34.72222222
44_CONQUEREUIL	2012	168	F	NA	31.1	292176	2302390	114	212	175	53	751.3333333	241	34.72222222
44_CONQUEREUIL	2012	168	M	NA	31.2	292176	2302390	114	212	175	53	751.3333333	241	34.72222222
44_CONQUEREUIL	2012	168	M	NA	31.6	292176	2302390	114	212	175	53	751.3333333	241	34.72222222
44_CONQUEREUIL	2012	168	F	NA	32.7	292176	2302390	114	212	175	53	751.3333333	241	34.72222222
44_CONQUEREUIL	2012	168	M	NA	30.4	292176	2302390	114	212	175	53	751.3333333	241	34.72222222
44_CONQUEREUIL	2012	168	M	NA	31.6	292176	2302390	114	212	175	53	751.3333333	241	34.72222222
44_CONQUEREUIL	2012	168	M	NA	30.6	292176	2302390	114	212	175	53	751.3333333	241	34.72222222
44_CONQUEREUIL	2012	168	F	NA	31	292176	2302390	114	212	175	53	751.3333333	241	34.72222222
44_CONQUEREUIL	2012	168	M	NA	30.7	292176	2302390	114	212	175	53	751.3333333	241	34.72222222
44_CONQUEREUIL	2012	168	M	NA	30.9	292176	2302390	114	212	175	53	751.3333333	241	34.72222222
44_CONQUEREUIL	2012	168	M	NA	29.8	292176	2302390	114	212	175	53	751.3333333	241	34.72222222
44_GAVRE_(LE)	2010	178	F	NA	33.3	289104	2289120	114.5	210	175	53.5	774.3333333	251.5	35
44_GAVRE_(LE)	2010	178	F	NA	32.3	289104	2289120	114.5	210	175	53.5	774.3333333	251.5	35
44_GAVRE_(LE)	2010	178	F	NA	32.4	289104	2289120	114.5	210	175	53.5	774.3333333	251.5	35
44_GAVRE_(LE)	2010	178	F	NA	32.8	289104	2289120	114.5	210	175	53.5	774.3333333	251.5	35
44_GAVRE_(LE)	2010	178	F	NA	33.1	289104	2289120	114.5	210	175	53.5	774.3333333	251.5	35
44_GAVRE_(LE)	2010	178	F	NA	32.2	289104	2289120	114.5	210	175	53.5	774.3333333	251.5	35
44_GAVRE_(LE)	2010	178	F	NA	31.7	289104	2289120	114.5	210	175	53.5	774.3333333	251.5	35
44_GAVRE_(LE)	2010	178	M	NA	31.3	289104	2289120	114.5	210	175	53.5	774.3333333	251.5	35
44_GAVRE_(LE)	2010	178	M	NA	31	289104	2289120	114.5	210	175	53.5	774.3333333	251.5	35
44_GAVRE_(LE)	2010	178	M	NA	31	289104	2289120	114.5	210	175	53.5	774.3333333	251.5	35
44_GAVRE_(LE)	2010	178	F	NA	31.1	289104	2289120	114.5	210	175	53.5	774.3333333	251.5	35
44_GAVRE_(LE)	2010	178	M	NA	30.5	289104	2289120	114.5	210	175	53.5	774.3333333	251.5	35
44_GAVRE_(LE)	2010	178	M	NA	30.5	289104	2289120	114.5	210	175	53.5	774.3333333	251.5	35
44_GAVRE_(LE)	2010	178	M	NA	30.1	289104	2289120	114.5	210	175	53.5	774.3333333	251.5	35
44_GAVRE_(LE)	2010	178	F	NA	31.8	289104	2289120	114.5	210	175	53.5	774.3333333	251.5	35
44_GAVRE_(LE)	2010	178	M	NA	31.3	289104	2289120	114.5	210	175	53.5	774.3333333	251.5	35
44_GAVRE_(LE)	2010	178	F	NA	31.5	289104	2289120	114.5	210	175	53.5	774.3333333	251.5	35
44_GAVRE_(LE)	2010	178	M	NA	31.6	289104	2289120	114.5	210	175	53.5	774.3333333	251.5	35
44_GAVRE_(LE)	2010	178	M	NA	31.7	289104	2289120	114.5	210	175	53.5	774.3333333	251.5	35
44_GAVRE_(LE)	2010	178	M	NA	32	289104	2289120	114.5	210	175	53.5	774.3333333	251.5	35
44_GAVRE_(LE)	2010	178	F	NA	32	289104	2289120	114.5	210	175	53.5	774.3333333	251.5	35
44_GAVRE_(LE)	2012	202	F	NA	33	289104	2289120	114.5	210	175	53.5	774.3333333	251.5	35
44_GAVRE_(LE)	2012	202	F	NA	32.2	289104	2289120	114.5	210	175	53.5	774.3333333	251.5	35
44_GAVRE_(LE)	2012	202	M	NA	31.4	289104	2289120	114.5	210	175	53.5	774.3333333	251.5	35
44_GAVRE_(LE)	2012	202	F	NA	31.5	289104	2289120	114.5	210	175	53.5	774.3333333	251.5	35
44_GAVRE_(LE)	2012	202	F	NA	32.2	289104	2289120	114.5	210	175	53.5	774.3333333	251.5	35
44_GAVRE_(LE)	2012	202	M	NA	31.3	289104	2289120	114.5	210	175	53.5	774.3333333	251.5	35
44_GAVRE_(LE)	2012	203	F	NA	32.5	289104	2289120	114.5	210	175	53.5	774.3333333	251.5	35
44_GAVRE_(LE)	2012	203	M	NA	32.5	289104	2289120	114.5	210	175	53.5	774.3333333	251.5	35
44_GAVRE_(LE)	2012	208	F	NA	31.8	289104	2289120	114.5	210	175	53.5	774.3333333	251.5	35
44_SAINT-HERBLON	2012	161	M	NA	29.9	339523	2273110	114.5	222.5	179.5	50	716	226.5	35.52631579
44_SAINT-HERBLON	2012	161	M	NA	30.2	339523	2273110	114.5	222.5	179.5	50	716	226.5	35.52631579
44_SAINT-HERBLON	2012	161	M	NA	31.8	339523	2273110	114.5	222.5	179.5	50	716	226.5	35.52631579
44_BONNOEUVRE	2011	159	M	NA	30.5	331232	2286170	114.5	220.5	178.5	50.5	723	228.3333333	36.73684211
44_BONNOEUVRE	2011	159	M	NA	31.4	331232	2286170	114.5	220.5	178.5	50.5	723	228.3333333	36.73684211
44_BONNOEUVRE	2011	207	F	NA	37.4	331232	2286170	114.5	220.5	178.5	50.5	723	228.3333333	36.73684211
44_BONNOEUVRE	2011	207	F	NA	31.5	331232	2286170	114.5	220.5	178.5	50.5	723	228.3333333	36.73684211
44_BONNOEUVRE	2011	207	F	NA	32.2	331232	2286170	114.5	220.5	178.5	50.5	723	228.3333333	36.73684211
29_GOUESNACH	2011	206	F	NA	31.2	118584	2343970	114	166.5	162.5	67	1054	388.25	37.11764706
29_GOUESNACH	2011	206	M	NA	31.5	118584	2343970	114	166.5	162.5	67	1054	388.25	37.11764706
35_SAINT-SEGLIN	2012	144	M	NA	30.5	273664	2325980	113	203.5	171	53.5	755.6666667	242.5	37.9047619
35_SAINT-SEGLIN	2012	144	F	NA	30.9	273664	2325980	113	203.5	171	53.5	755.6666667	242.5	37.9047619
35_SAINT-SEGLIN	2012	144	F	NA	31.1	273664	2325980	113	203.5	171	53.5	755.6666667	242.5	37.9047619
35_SAINT-SEGLIN	2012	144	F	NA	31.5	273664	2325980	113	203.5	171	53.5	755.6666667	242.5	37.9047619
35_MORDELLES	2012	150	F	NA	32.9	288739	2351240	113	207.5	172	54	710.3333333	221.5	38.88235294
35_MORDELLES	2012	150	F	NA	32.4	288739	2351240	113	207.5	172	54	710.3333333	221.5	38.88235294
35_MORDELLES	2012	150	F	NA	32.2	288739	2351240	113	207.5	172	54	710.3333333	221.5	38.88235294
35_MORDELLES	2012	150	NA	NA	31.5	288739	2351240	113	207.5	172	54	710.3333333	221.5	38.88235294
35_MORDELLES	2012	150	F	NA	31.2	288739	2351240	113	207.5	172	54	710.3333333	221.5	38.88235294
35_MORDELLES	2012	150	F	NA	31.1	288739	2351240	113	207.5	172	54	710.3333333	221.5	38.88235294
35_MORDELLES	2012	165	M	NA	31.8	288739	2351240	113	207.5	172	54	710.3333333	221.5	38.88235294
35_MORDELLES	2012	165	M	NA	29.9	288739	2351240	113	207.5	172	54	710.3333333	221.5	38.88235294
35_MORDELLES	2012	165	F	NA	32.4	288739	2351240	113	207.5	172	54	710.3333333	221.5	38.88235294
44_JOUE-SUR-ERDRE	2011	144	F	NA	31.7	316440	2285620	114.5	217.5	177.5	51.33333333	747.5	239	39.44444444
44_JOUE-SUR-ERDRE	2011	144	F	NA	33.7	316440	2285620	114.5	217.5	177.5	51.33333333	747.5	239	39.44444444
44_JOUE-SUR-ERDRE	2011	144	F	NA	32.5	316440	2285620	114.5	217.5	177.5	51.33333333	747.5	239	39.44444444
44_JOUE-SUR-ERDRE	2011	144	M	NA	32.1	316440	2285620	114.5	217.5	177.5	51.33333333	747.5	239	39.44444444
44_JOUE-SUR-ERDRE	2011	144	M	NA	31.9	316440	2285620	114.5	217.5	177.5	51.33333333	747.5	239	39.44444444
44_JOUE-SUR-ERDRE	2011	144	F	NA	31.8	316440	2285620	114.5	217.5	177.5	51.33333333	747.5	239	39.44444444
44_JOUE-SUR-ERDRE	2011	144	F	NA	30.4	316440	2285620	114.5	217.5	177.5	51.33333333	747.5	239	39.44444444
44_JOUE-SUR-ERDRE	2011	144	F	NA	31.5	316440	2285620	114.5	217.5	177.5	51.33333333	747.5	239	39.44444444
44_JOUE-SUR-ERDRE	2011	144	M	NA	30.9	316440	2285620	114.5	217.5	177.5	51.33333333	747.5	239	39.44444444
44_JOUE-SUR-ERDRE	2011	144	F	NA	33	316440	2285620	114.5	217.5	177.5	51.33333333	747.5	239	39.44444444
44_ORVAULT	2011	175	M	NA	31.4	300544	2260280	114.5	213.5	176.5	52.5	799.6666667	262	39.66666667
22_QUIOU_(LE)	2011	159	M	NA	32.2	278850	2380700	112.5	191.5	168	56	724.5	229	40
22_QUIOU_(LE)	2011	159	M	NA	31.8	278850	2380700	112.5	191.5	168	56	724.5	229	40
22_QUIOU_(LE)	2011	159	M	NA	31.2	278850	2380700	112.5	191.5	168	56	724.5	229	40
29_PLOUVIEN	2011	140	M	NA	32.4	98156.7	2415150	110.5	163	157.5	65.5	1093.5	393	42.52380952
29_PLOUVIEN	2011	140	F	NA	31.9	98156.7	2415150	110.5	163	157.5	65.5	1093.5	393	42.52380952
44_CHATEAU-THEBAUD	2012	170	NA	NA	32.5	313674	2241970	115.5	215	179	52.5	778	254	42.94444444
44_CHATEAU-THEBAUD	2012	170	F	NA	31.7	313674	2241970	115.5	215	179	52.5	778	254	42.94444444
56_PLOUGOUMELEN	2011	202	F	NA	32.2	207112	2308820	115	183	171	61	876	303	44.1875
56_PLOUGOUMELEN	2011	202	F	NA	32.6	207112	2308820	115	183	171	61	876	303	44.1875
56_PLOUGOUMELEN	2011	202	F	NA	32.4	207112	2308820	115	183	171	61	876	303	44.1875
56_PLOUGOUMELEN	2011	202	F	NA	31.5	207112	2308820	115	183	171	61	876	303	44.1875
56_PLOUGOUMELEN	2011	202	F	NA	33.2	207112	2308820	115	183	171	61	876	303	44.1875
56_PLOUGOUMELEN	2011	202	F	NA	32.7	207112	2308820	115	183	171	61	876	303	44.1875
56_PLOUGOUMELEN	2011	202	F	NA	33.1	207112	2308820	115	183	171	61	876	303	44.1875
56_PLOUGOUMELEN	2011	202	M	NA	30.6	207112	2308820	115	183	171	61	876	303	44.1875
56_PLOUGOUMELEN	2011	202	F	NA	30.8	207112	2308820	115	183	171	61	876	303	44.1875
56_PLOUGOUMELEN	2011	202	M	NA	31.3	207112	2308820	115	183	171	61	876	303	44.1875
44_CORCOUE-SUR-LOGNE	2012	171	F	NA	30	300520	2224540	117	211.5	179	54.5	805	266.5	45
44_CORCOUE-SUR-LOGNE	2012	171	M	NA	30.7	300520	2224540	117	211.5	179	54.5	805	266.5	45
44_CORCOUE-SUR-LOGNE	2012	171	M	NA	30.3	300520	2224540	117	211.5	179	54.5	805	266.5	45
56_PLEUCADEUC	2011	180	F	NA	32.9	246212	2318390	115	193.5	171.5	57.66666667	790	263.5	45.45454545
56_PLEUCADEUC	2011	180	M	NA	30.5	246212	2318390	115	193.5	171.5	57.66666667	790	263.5	45.45454545
56_PLEUCADEUC	2011	180	M	NA	30.8	246212	2318390	115	193.5	171.5	57.66666667	790	263.5	45.45454545
56_PLEUCADEUC	2011	180	M	NA	30.8	246212	2318390	115	193.5	171.5	57.66666667	790	263.5	45.45454545
56_PLEUCADEUC	2011	180	M	NA	30.8	246212	2318390	115	193.5	171.5	57.66666667	790	263.5	45.45454545
56_PLEUCADEUC	2011	180	F	NA	32.4	246212	2318390	115	193.5	171.5	57.66666667	790	263.5	45.45454545
56_PLEUCADEUC	2011	180	F	NA	30.9	246212	2318390	115	193.5	171.5	57.66666667	790	263.5	45.45454545
56_PLEUCADEUC	2011	180	M	NA	29.7	246212	2318390	115	193.5	171.5	57.66666667	790	263.5	45.45454545
56_PLEUCADEUC	2011	180	F	NA	32.5	246212	2318390	115	193.5	171.5	57.66666667	790	263.5	45.45454545
56_PLEUCADEUC	2011	180	F	NA	32	246212	2318390	115	193.5	171.5	57.66666667	790	263.5	45.45454545
56_PLEUCADEUC	2011	180	F	NA	31.9	246212	2318390	115	193.5	171.5	57.66666667	790	263.5	45.45454545
56_PLEUCADEUC	2011	180	NA	NA	31.5	246212	2318390	115	193.5	171.5	57.66666667	790	263.5	45.45454545
56_PLEUCADEUC	2011	180	M	NA	31.4	246212	2318390	115	193.5	171.5	57.66666667	790	263.5	45.45454545
56_PLEUCADEUC	2011	180	F	NA	31.2	246212	2318390	115	193.5	171.5	57.66666667	790	263.5	45.45454545
56_CARENTOIR	2011	140	F	NA	30	264493	2323020	113	200	171	54.5	772	251.3333333	46.5
56_CARENTOIR	2011	140	M	NA	31	264493	2323020	113	200	171	54.5	772	251.3333333	46.5
56_CARENTOIR	2011	140	M	NA	30.7	264493	2323020	113	200	171	54.5	772	251.3333333	46.5
56_CARENTOIR	2011	140	M	NA	30.6	264493	2323020	113	200	171	54.5	772	251.3333333	46.5
56_CARENTOIR	2011	140	M	NA	30.5	264493	2323020	113	200	171	54.5	772	251.3333333	46.5
56_CARENTOIR	2011	140	M	NA	30.5	264493	2323020	113	200	171	54.5	772	251.3333333	46.5
56_CARENTOIR	2011	140	M	NA	30.4	264493	2323020	113	200	171	54.5	772	251.3333333	46.5
56_CARENTOIR	2011	140	M	NA	31.2	264493	2323020	113	200	171	54.5	772	251.3333333	46.5
56_CARENTOIR	2011	140	M	NA	30.1	264493	2323020	113	200	171	54.5	772	251.3333333	46.5
56_CARENTOIR	2011	140	F	NA	31.4	264493	2323020	113	200	171	54.5	772	251.3333333	46.5
56_CARENTOIR	2011	140	M	NA	29.9	264493	2323020	113	200	171	54.5	772	251.3333333	46.5
56_CARENTOIR	2011	140	F	NA	30.4	264493	2323020	113	200	171	54.5	772	251.3333333	46.5
56_CARENTOIR	2011	140	M	NA	31.5	264493	2323020	113	200	171	54.5	772	251.3333333	46.5
56_CARENTOIR	2011	140	M	NA	31.6	264493	2323020	113	200	171	54.5	772	251.3333333	46.5
56_CARENTOIR	2011	140	M	NA	32	264493	2323020	113	200	171	54.5	772	251.3333333	46.5
56_CARENTOIR	2011	140	F	NA	32	264493	2323020	113	200	171	54.5	772	251.3333333	46.5
56_CARENTOIR	2011	140	F	NA	32.1	264493	2323020	113	200	171	54.5	772	251.3333333	46.5
56_CARENTOIR	2011	140	M	NA	31.1	264493	2323020	113	200	171	54.5	772	251.3333333	46.5
22_TREVOU-TREGUIGNEC	2012	200	F	NA	32.2	182865	2438810	112.3333333	175	165.5	59.5	866.75	306.75	46.7
22_TREVOU-TREGUIGNEC	2012	200	M	NA	31.1	182865	2438810	112.3333333	175	165.5	59.5	866.75	306.75	46.7
22_TREVOU-TREGUIGNEC	2012	200	F	NA	32.4	182865	2438810	112.3333333	175	165.5	59.5	866.75	306.75	46.7
22_TREVOU-TREGUIGNEC	2012	200	M	NA	30.7	182865	2438810	112.3333333	175	165.5	59.5	866.75	306.75	46.7
22_TREVOU-TREGUIGNEC	2012	200	F	NA	31.6	182865	2438810	112.3333333	175	165.5	59.5	866.75	306.75	46.7
22_TREVOU-TREGUIGNEC	2012	200	M	NA	31.8	182865	2438810	112.3333333	175	165.5	59.5	866.75	306.75	46.7
22_TREVOU-TREGUIGNEC	2012	200	M	NA	32.6	182865	2438810	112.3333333	175	165.5	59.5	866.75	306.75	46.7
22_TREVOU-TREGUIGNEC	2012	200	F	NA	32.6	182865	2438810	112.3333333	175	165.5	59.5	866.75	306.75	46.7
22_TREVOU-TREGUIGNEC	2012	200	F	NA	32.6	182865	2438810	112.3333333	175	165.5	59.5	866.75	306.75	46.7
22_TREVOU-TREGUIGNEC	2012	200	M	NA	30.2	182865	2438810	112.3333333	175	165.5	59.5	866.75	306.75	46.7
22_TREVOU-TREGUIGNEC	2012	200	M	NA	32.2	182865	2438810	112.3333333	175	165.5	59.5	866.75	306.75	46.7
35_SIXT-SUR-AFF	2011	161	M	NA	32	271418	2317550	114	203	172.5	55	758.75	244.5	47.35
35_SIXT-SUR-AFF	2011	161	F	NA	32	271418	2317550	114	203	172.5	55	758.75	244.5	47.35
35_SIXT-SUR-AFF	2011	161	F	NA	31.8	271418	2317550	114	203	172.5	55	758.75	244.5	47.35
35_SIXT-SUR-AFF	2011	161	M	NA	31.1	271418	2317550	114	203	172.5	55	758.75	244.5	47.35
35_SIXT-SUR-AFF	2011	161	M	NA	31.1	271418	2317550	114	203	172.5	55	758.75	244.5	47.35
35_SIXT-SUR-AFF	2011	161	M	NA	31	271418	2317550	114	203	172.5	55	758.75	244.5	47.35
35_SIXT-SUR-AFF	2011	161	F	NA	33	271418	2317550	114	203	172.5	55	758.75	244.5	47.35
35_SIXT-SUR-AFF	2011	161	F	NA	32.7	271418	2317550	114	203	172.5	55	758.75	244.5	47.35
35_SIXT-SUR-AFF	2011	161	F	NA	32.9	271418	2317550	114	203	172.5	55	758.75	244.5	47.35
35_SIXT-SUR-AFF	2011	161	F	NA	32.4	271418	2317550	114	203	172.5	55	758.75	244.5	47.35
22_FREHEL	2009	150	M	NA	33	255128	2415300	113	183.5	168.5	57.5	762.75	255.5	47.4
22_FREHEL	2009	150	F	NA	32.5	255128	2415300	113	183.5	168.5	57.5	762.75	255.5	47.4
22_FREHEL	2009	150	F	NA	33.5	255128	2415300	113	183.5	168.5	57.5	762.75	255.5	47.4
22_FREHEL	2009	150	M	NA	31.2	255128	2415300	113	183.5	168.5	57.5	762.75	255.5	47.4
22_FREHEL	2009	150	F	NA	32.1	255128	2415300	113	183.5	168.5	57.5	762.75	255.5	47.4
22_FREHEL	2009	150	F	NA	31.5	255128	2415300	113	183.5	168.5	57.5	762.75	255.5	47.4
22_FREHEL	2009	150	M	NA	31.5	255128	2415300	113	183.5	168.5	57.5	762.75	255.5	47.4
29_CLEDER	2011	155	F	NA	31.6	124386	2426410	110.5	166.6666667	159.3333333	63.5	1032	371.3333333	47.65
44_MAUMUSSON	2012	160	F	NA	29.9	339692	2281590	114	223	178.5	49.5	717.5	224.5	48
44_MAUMUSSON	2012	160	F	NA	30.5	339692	2281590	114	223	178.5	49.5	717.5	224.5	48
44_MAUMUSSON	2012	160	F	NA	30	339692	2281590	114	223	178.5	49.5	717.5	224.5	48
44_MAUMUSSON	2012	160	F	NA	30.2	339692	2281590	114	223	178.5	49.5	717.5	224.5	48
22_PLANCOET	2011	171	M	NA	31.8	263488	2400410	112.6666667	184	167	57.66666667	743	241	48.375
29_CLOHARS-CARNOET	2011	181	M	NA	31	158080	2327130	114.5	173.5	166.5	63.5	974	349.5	49.16666667
29_CLOHARS-CARNOET	2011	181	F	NA	32.8	158080	2327130	114.5	173.5	166.5	63.5	974	349.5	49.16666667
29_CLOHARS-CARNOET	2011	181	F	NA	31.6	158080	2327130	114.5	173.5	166.5	63.5	974	349.5	49.16666667
29_CLOHARS-CARNOET	2011	181	M	NA	30.9	158080	2327130	114.5	173.5	166.5	63.5	974	349.5	49.16666667
29_CLOHARS-CARNOET	2011	181	M	NA	31.6	158080	2327130	114.5	173.5	166.5	63.5	974	349.5	49.16666667
29_CLOHARS-CARNOET	2011	181	F	NA	31.8	158080	2327130	114.5	173.5	166.5	63.5	974	349.5	49.16666667
29_CLOHARS-CARNOET	2011	181	F	NA	32.3	158080	2327130	114.5	173.5	166.5	63.5	974	349.5	49.16666667
29_CLOHARS-CARNOET	2011	181	F	NA	31.9	158080	2327130	114.5	173.5	166.5	63.5	974	349.5	49.16666667
56_ROC-SAINT-ANDRE_(LE)	2010	183	F	NA	31	241650	2329760	113	191.5	169	56.5	804.5	267.5	51.9047619
56_ROC-SAINT-ANDRE_(LE)	2010	183	M	NA	31	241650	2329760	113	191.5	169	56.5	804.5	267.5	51.9047619
56_ROC-SAINT-ANDRE_(LE)	2010	183	M	NA	31.4	241650	2329760	113	191.5	169	56.5	804.5	267.5	51.9047619
56_ROC-SAINT-ANDRE_(LE)	2010	183	F	NA	32.3	241650	2329760	113	191.5	169	56.5	804.5	267.5	51.9047619
56_ROC-SAINT-ANDRE_(LE)	2010	183	M	NA	32.4	241650	2329760	113	191.5	169	56.5	804.5	267.5	51.9047619
56_ROC-SAINT-ANDRE_(LE)	2010	183	F	NA	33.1	241650	2329760	113	191.5	169	56.5	804.5	267.5	51.9047619
56_ROC-SAINT-ANDRE_(LE)	2010	183	M	NA	30.3	241650	2329760	113	191.5	169	56.5	804.5	267.5	51.9047619
35_LIEURON	2012	200	M	NA	28.9	280870	2325610	112.5	206.5	171.5	53.25	743.6666667	237.75	52.11764706
35_LIEURON	2012	200	F	NA	31	280870	2325610	112.5	206.5	171.5	53.25	743.6666667	237.75	52.11764706
35_LIEURON	2012	200	M	NA	32	280870	2325610	112.5	206.5	171.5	53.25	743.6666667	237.75	52.11764706
35_LIEURON	2012	200	M	NA	51.6	280870	2325610	112.5	206.5	171.5	53.25	743.6666667	237.75	52.11764706
35_LIEURON	2012	200	F	NA	32	280870	2325610	112.5	206.5	171.5	53.25	743.6666667	237.75	52.11764706
44_MOISDON-LA-RIVIERE	2011	145	M	NA	30.6	321165	2297990	113.5	218.5	176.5	50.5	738.5	234	52.25
44_MOISDON-LA-RIVIERE	2011	145	F	NA	31.1	321165	2297990	113.5	218.5	176.5	50.5	738.5	234	52.25
44_MOISDON-LA-RIVIERE	2011	145	M	NA	31.1	321165	2297990	113.5	218.5	176.5	50.5	738.5	234	52.25
44_GRAND-AUVERNE	2012	160	M	NA	29.9	325634	2292640	114	219.5	177	50	735	232	52.76923077
22_HILLION	2010	138	F	NA	32	231916	2401020	112.6666667	183.5	168.5	57.66666667	788.25	267.3333333	52.85714286
22_HILLION	2010	138	M	NA	32.9	231916	2401020	112.6666667	183.5	168.5	57.66666667	788.25	267.3333333	52.85714286
22_HILLION	2010	138	M	NA	32.3	231916	2401020	112.6666667	183.5	168.5	57.66666667	788.25	267.3333333	52.85714286
22_HILLION	2010	138	F	NA	32.2	231916	2401020	112.6666667	183.5	168.5	57.66666667	788.25	267.3333333	52.85714286
22_HILLION	2010	138	F	NA	32	231916	2401020	112.6666667	183.5	168.5	57.66666667	788.25	267.3333333	52.85714286
22_HILLION	2010	138	M	NA	31	231916	2401020	112.6666667	183.5	168.5	57.66666667	788.25	267.3333333	52.85714286
22_HILLION	2010	138	F	NA	31.6	231916	2401020	112.6666667	183.5	168.5	57.66666667	788.25	267.3333333	52.85714286
22_HILLION	2010	138	F	NA	31.3	231916	2401020	112.6666667	183.5	168.5	57.66666667	788.25	267.3333333	52.85714286
22_HILLION	2010	138	M	NA	30.5	231916	2401020	112.6666667	183.5	168.5	57.66666667	788.25	267.3333333	52.85714286
22_HILLION	2010	138	M	NA	31.2	231916	2401020	112.6666667	183.5	168.5	57.66666667	788.25	267.3333333	52.85714286
22_HILLION	2010	138	F	NA	32.3	231916	2401020	112.6666667	183.5	168.5	57.66666667	788.25	267.3333333	52.85714286
22_HILLION	2010	138	F	NA	31.8	231916	2401020	112.6666667	183.5	168.5	57.66666667	788.25	267.3333333	52.85714286
22_HILLION	2010	138	M	NA	30.9	231916	2401020	112.6666667	183.5	168.5	57.66666667	788.25	267.3333333	52.85714286
22_HILLION	2010	202	F	NA	32.9	231916	2401020	112.6666667	183.5	168.5	57.66666667	788.25	267.3333333	52.85714286
22_HILLION	2010	202	NA	NA	31.7	231916	2401020	112.6666667	183.5	168.5	57.66666667	788.25	267.3333333	52.85714286
44_SAINT-VINCENT-DES-LANDES	2010	169	F	NA	30.8	311549	2302180	113	216	175.5	51	745	237	53.23809524
44_SAINT-VINCENT-DES-LANDES	2010	169	F	NA	31.5	311549	2302180	113	216	175.5	51	745	237	53.23809524
44_SAINT-VINCENT-DES-LANDES	2010	169	F	NA	31.8	311549	2302180	113	216	175.5	51	745	237	53.23809524
44_SAINT-VINCENT-DES-LANDES	2010	169	M	NA	31.8	311549	2302180	113	216	175.5	51	745	237	53.23809524
44_SAINT-VINCENT-DES-LANDES	2010	169	F	NA	32.1	311549	2302180	113	216	175.5	51	745	237	53.23809524
44_SAINT-VINCENT-DES-LANDES	2010	169	F	NA	32.3	311549	2302180	113	216	175.5	51	745	237	53.23809524
44_SAINT-VINCENT-DES-LANDES	2010	169	F	NA	32.9	311549	2302180	113	216	175.5	51	745	237	53.23809524
44_SAINT-VINCENT-DES-LANDES	2010	169	M	NA	30	311549	2302180	113	216	175.5	51	745	237	53.23809524
44_SAINT-VINCENT-DES-LANDES	2010	169	F	NA	30.9	311549	2302180	113	216	175.5	51	745	237	53.23809524
44_SAINT-VINCENT-DES-LANDES	2010	171	M	NA	30.4	311549	2302180	113	216	175.5	51	745	237	53.23809524
22_CREHEN	2009	162	M	NA	32.1	265771	2403130	111.5	182	166	57.5	742.25	239.5	53.42105263
22_CREHEN	2009	162	F	NA	32.6	265771	2403130	111.5	182	166	57.5	742.25	239.5	53.42105263
22_CREHEN	2009	204	M	NA	30.3	265771	2403130	111.5	182	166	57.5	742.25	239.5	53.42105263
22_CREHEN	2009	204	F	NA	32.8	265771	2403130	111.5	182	166	57.5	742.25	239.5	53.42105263
22_CREHEN	2009	204	M	NA	32.6	265771	2403130	111.5	182	166	57.5	742.25	239.5	53.42105263
22_CREHEN	2009	204	M	NA	30.8	265771	2403130	111.5	182	166	57.5	742.25	239.5	53.42105263
22_CREHEN	2009	204	M	NA	30.9	265771	2403130	111.5	182	166	57.5	742.25	239.5	53.42105263
35_SAINT-SULPICE-DES-LANDES	2011	196	M	NA	30.7	303173	2316100	112.5	214.5	174	51	740.25	233	54.11764706
35_SAINT-SULPICE-DES-LANDES	2011	196	F	NA	30.7	303173	2316100	112.5	214.5	174	51	740.25	233	54.11764706
35_SAINT-SULPICE-DES-LANDES	2011	196	M	NA	30.8	303173	2316100	112.5	214.5	174	51	740.25	233	54.11764706
35_SAINT-SULPICE-DES-LANDES	2011	196	M	NA	30.9	303173	2316100	112.5	214.5	174	51	740.25	233	54.11764706
35_SAINT-SULPICE-DES-LANDES	2011	196	F	NA	31.1	303173	2316100	112.5	214.5	174	51	740.25	233	54.11764706
35_SAINT-SULPICE-DES-LANDES	2011	196	F	NA	31.3	303173	2316100	112.5	214.5	174	51	740.25	233	54.11764706
35_SAINT-SULPICE-DES-LANDES	2011	196	F	NA	31.5	303173	2316100	112.5	214.5	174	51	740.25	233	54.11764706
35_SAINT-SULPICE-DES-LANDES	2011	196	F	NA	31.4	303173	2316100	112.5	214.5	174	51	740.25	233	54.11764706
29_SAINT-EVARZEC	2011	210	F	NA	31.7	126448	2347400	113.25	167	163.25	64.5	1042	381.5	54.5
29_RIEC-SUR-BELON	2011	160	F	NA	32.7	149346	2333920	113.3333333	171.5	165.5	63.5	992.25	358.25	55.44444444
29_RIEC-SUR-BELON	2011	160	F	NA	32.8	149346	2333920	113.3333333	171.5	165.5	63.5	992.25	358.25	55.44444444
29_RIEC-SUR-BELON	2011	160	F	NA	32.4	149346	2333920	113.3333333	171.5	165.5	63.5	992.25	358.25	55.44444444
29_RIEC-SUR-BELON	2011	160	F	NA	32.8	149346	2333920	113.3333333	171.5	165.5	63.5	992.25	358.25	55.44444444
29_RIEC-SUR-BELON	2011	160	F	NA	32.1	149346	2333920	113.3333333	171.5	165.5	63.5	992.25	358.25	55.44444444
29_RIEC-SUR-BELON	2011	182	F	NA	30.3	149346	2333920	113.3333333	171.5	165.5	63.5	992.25	358.25	55.44444444
29_RIEC-SUR-BELON	2011	182	M	NA	32.4	149346	2333920	113.3333333	171.5	165.5	63.5	992.25	358.25	55.44444444
29_RIEC-SUR-BELON	2011	182	M	NA	31.7	149346	2333920	113.3333333	171.5	165.5	63.5	992.25	358.25	55.44444444
29_RIEC-SUR-BELON	2011	182	F	NA	32	149346	2333920	113.3333333	171.5	165.5	63.5	992.25	358.25	55.44444444
35_SAINT-PIERRE-DE-PLESGUEN	2011	180	M	Adult	29.3	287557	2392400	111	191.5	167.5	55	733.5	231	57.2
35_SAINT-PIERRE-DE-PLESGUEN	2011	180	F	Adult	31.2	287557	2392400	111	191.5	167.5	55	733.5	231	57.2
35_SAINT-PIERRE-DE-PLESGUEN	2011	180	M	Adult	31.3	287557	2392400	111	191.5	167.5	55	733.5	231	57.2
35_SAINT-PIERRE-DE-PLESGUEN	2011	180	M	Adult	31.4	287557	2392400	111	191.5	167.5	55	733.5	231	57.2
35_SAINT-PIERRE-DE-PLESGUEN	2011	180	M	Adult	31.7	287557	2392400	111	191.5	167.5	55	733.5	231	57.2
35_SAINT-PIERRE-DE-PLESGUEN	2011	180	F	Adult	31.8	287557	2392400	111	191.5	167.5	55	733.5	231	57.2
35_SAINT-PIERRE-DE-PLESGUEN	2011	180	M	NA	31.3	287557	2392400	111	191.5	167.5	55	733.5	231	57.2
35_SAINT-PIERRE-DE-PLESGUEN	2011	180	M	NA	31.7	287557	2392400	111	191.5	167.5	55	733.5	231	57.2
35_SAINT-PIERRE-DE-PLESGUEN	2011	180	M	NA	29.3	287557	2392400	111	191.5	167.5	55	733.5	231	57.2
35_SAINT-PIERRE-DE-PLESGUEN	2011	180	F	NA	31.2	287557	2392400	111	191.5	167.5	55	733.5	231	57.2
35_SAINT-PIERRE-DE-PLESGUEN	2011	180	M	NA	31.4	287557	2392400	111	191.5	167.5	55	733.5	231	57.2
35_SAINT-PIERRE-DE-PLESGUEN	2011	180	F	NA	31.8	287557	2392400	111	191.5	167.5	55	733.5	231	57.2
29_PLOUEGAT-GUERAND	2011	138	M	NA	30.5	157400	2419470	111	172	163	60.5	943.25	336.5	57.23809524
29_PLOUEGAT-GUERAND	2011	138	M	NA	30.7	157400	2419470	111	172	163	60.5	943.25	336.5	57.23809524
29_PLOUEGAT-GUERAND	2011	138	M	NA	30.7	157400	2419470	111	172	163	60.5	943.25	336.5	57.23809524
29_PLOUEGAT-GUERAND	2011	138	F	NA	32	157400	2419470	111	172	163	60.5	943.25	336.5	57.23809524
29_PLOUEGAT-GUERAND	2011	138	M	NA	31.3	157400	2419470	111	172	163	60.5	943.25	336.5	57.23809524
29_PLOUEGAT-GUERAND	2011	138	F	NA	32.1	157400	2419470	111	172	163	60.5	943.25	336.5	57.23809524
35_MUEL	2012	154	F	NA	32.2	265173	2356360	112	194.5	168.5	55	751.25	242.6666667	58.15789474
35_MUEL	2012	154	F	NA	32.3	265173	2356360	112	194.5	168.5	55	751.25	242.6666667	58.15789474
35_MUEL	2012	154	F	NA	32.5	265173	2356360	112	194.5	168.5	55	751.25	242.6666667	58.15789474
35_MUEL	2012	154	F	NA	32.8	265173	2356360	112	194.5	168.5	55	751.25	242.6666667	58.15789474
35_MUEL	2012	154	M	NA	32.2	265173	2356360	112	194.5	168.5	55	751.25	242.6666667	58.15789474
35_MUEL	2012	154	M	NA	31.7	265173	2356360	112	194.5	168.5	55	751.25	242.6666667	58.15789474
35_MUEL	2012	154	M	NA	30.9	265173	2356360	112	194.5	168.5	55	751.25	242.6666667	58.15789474
35_MUEL	2012	154	M	NA	29.5	265173	2356360	112	194.5	168.5	55	751.25	242.6666667	58.15789474
35_MUEL	2012	154	F	NA	31.9	265173	2356360	112	194.5	168.5	55	751.25	242.6666667	58.15789474
35_MUEL	2012	154	M	NA	30.3	265173	2356360	112	194.5	168.5	55	751.25	242.6666667	58.15789474
35_MUEL	2012	154	F	NA	32	265173	2356360	112	194.5	168.5	55	751.25	242.6666667	58.15789474
35_MUEL	2012	154	M	NA	30.9	265173	2356360	112	194.5	168.5	55	751.25	242.6666667	58.15789474
35_MUEL	2012	154	F	NA	31	265173	2356360	112	194.5	168.5	55	751.25	242.6666667	58.15789474
35_MUEL	2012	154	M	NA	31.2	265173	2356360	112	194.5	168.5	55	751.25	242.6666667	58.15789474
35_MUEL	2012	154	M	NA	31.6	265173	2356360	112	194.5	168.5	55	751.25	242.6666667	58.15789474
35_MUEL	2012	154	F	NA	31.6	265173	2356360	112	194.5	168.5	55	751.25	242.6666667	58.15789474
35_MUEL	2012	154	M	NA	31.7	265173	2356360	112	194.5	168.5	55	751.25	242.6666667	58.15789474
35_MUEL	2012	154	F	NA	31.8	265173	2356360	112	194.5	168.5	55	751.25	242.6666667	58.15789474
35_MUEL	2012	154	M	NA	31.5	265173	2356360	112	194.5	168.5	55	751.25	242.6666667	58.15789474
35_MUEL	2012	154	M	NA	29.7	265173	2356360	112	194.5	168.5	55	751.25	242.6666667	58.15789474
35_BOURG-DES-COMPTES	2012	152	F	NA	32.5	296763	2332500	112.5	213.5	173.5	51.5	723	227.25	58.2
35_BOURG-DES-COMPTES	2012	152	F	NA	32.3	296763	2332500	112.5	213.5	173.5	51.5	723	227.25	58.2
35_BOURG-DES-COMPTES	2012	191	F	NA	30.5	296763	2332500	112.5	213.5	173.5	51.5	723	227.25	58.2
35_BOURG-DES-COMPTES	2012	191	F	NA	31.1	296763	2332500	112.5	213.5	173.5	51.5	723	227.25	58.2
35_BOURG-DES-COMPTES	2012	191	F	NA	31.6	296763	2332500	112.5	213.5	173.5	51.5	723	227.25	58.2
44_SAINT-SULPICE-DES-LANDES	2011	179	F	NA	32	332268	2291420	113	221	177.5	49	729.75	229.6666667	58.53333333
44_SAINT-SULPICE-DES-LANDES	2011	179	M	NA	30.1	332268	2291420	113	221	177.5	49	729.75	229.6666667	58.53333333
44_SAINT-SULPICE-DES-LANDES	2011	179	F	NA	30	332268	2291420	113	221	177.5	49	729.75	229.6666667	58.53333333
44_SAINT-SULPICE-DES-LANDES	2011	179	F	NA	28	332268	2291420	113	221	177.5	49	729.75	229.6666667	58.53333333
44_SAINT-SULPICE-DES-LANDES	2011	179	M	NA	30.4	332268	2291420	113	221	177.5	49	729.75	229.6666667	58.53333333
44_SAINT-SULPICE-DES-LANDES	2011	179	F	NA	31.9	332268	2291420	113	221	177.5	49	729.75	229.6666667	58.53333333
44_SAINT-SULPICE-DES-LANDES	2011	179	F	NA	31	332268	2291420	113	221	177.5	49	729.75	229.6666667	58.53333333
44_SION-LES-MINES	2010	169	F	NA	32.5	306235	2310620	113	215	175	51	742.5	234.3333333	60.05263158
44_SION-LES-MINES	2010	169	F	NA	31.3	306235	2310620	113	215	175	51	742.5	234.3333333	60.05263158
44_SION-LES-MINES	2010	169	F	NA	32.6	306235	2310620	113	215	175	51	742.5	234.3333333	60.05263158
44_SION-LES-MINES	2010	169	F	NA	32.1	306235	2310620	113	215	175	51	742.5	234.3333333	60.05263158
44_SION-LES-MINES	2010	169	M	NA	30.6	306235	2310620	113	215	175	51	742.5	234.3333333	60.05263158
44_SION-LES-MINES	2010	169	F	NA	31.4	306235	2310620	113	215	175	51	742.5	234.3333333	60.05263158
44_SION-LES-MINES	2010	169	F	NA	31.9	306235	2310620	113	215	175	51	742.5	234.3333333	60.05263158
44_SION-LES-MINES	2010	169	F	NA	31.3	306235	2310620	113	215	175	51	742.5	234.3333333	60.05263158
56_BAUD	2009	164	M	NA	30.7	198793	2333270	111.3333333	182	167	57.33333333	893.25	311	61.71428571
56_BAUD	2009	164	F	NA	32.2	198793	2333270	111.3333333	182	167	57.33333333	893.25	311	61.71428571
56_BAUD	2009	164	M	NA	29.7	198793	2333270	111.3333333	182	167	57.33333333	893.25	311	61.71428571
56_BAUD	2009	164	M	NA	29.7	198793	2333270	111.3333333	182	167	57.33333333	893.25	311	61.71428571
56_BAUD	2009	164	F	NA	30.01	198793	2333270	111.3333333	182	167	57.33333333	893.25	311	61.71428571
56_BAUD	2009	164	M	NA	30.2	198793	2333270	111.3333333	182	167	57.33333333	893.25	311	61.71428571
56_BAUD	2009	164	M	NA	30.3	198793	2333270	111.3333333	182	167	57.33333333	893.25	311	61.71428571
56_BAUD	2009	164	F	NA	30.7	198793	2333270	111.3333333	182	167	57.33333333	893.25	311	61.71428571
56_BAUD	2009	164	M	NA	30.9	198793	2333270	111.3333333	182	167	57.33333333	893.25	311	61.71428571
56_BAUD	2009	164	F	NA	31.5	198793	2333270	111.3333333	182	167	57.33333333	893.25	311	61.71428571
56_BAUD	2009	164	M	NA	31.3	198793	2333270	111.3333333	182	167	57.33333333	893.25	311	61.71428571
56_BAUD	2009	164	F	NA	31.9	198793	2333270	111.3333333	182	167	57.33333333	893.25	311	61.71428571
56_BAUD	2009	164	F	NA	32.3	198793	2333270	111.3333333	182	167	57.33333333	893.25	311	61.71428571
56_BAUD	2009	164	F	NA	32.3	198793	2333270	111.3333333	182	167	57.33333333	893.25	311	61.71428571
44_ABBARETZ	2011	143	M	NA	31.7	311883	2291060	113.5	216.5	176.5	51	752.4	240.6666667	63
44_ABBARETZ	2011	143	F	NA	32.8	311883	2291060	113.5	216.5	176.5	51	752.4	240.6666667	63
29_LANARVILY	2011	123	M	NA	30.8	104463	2416990	109.5	163.5	157	64	1092.5	392.5	63.125
29_LANARVILY	2011	123	M	NA	31	104463	2416990	109.5	163.5	157	64	1092.5	392.5	63.125
29_LANARVILY	2011	123	M	NA	31.5	104463	2416990	109.5	163.5	157	64	1092.5	392.5	63.125
56_AUGAN	2010	158	M	NA	32	256006	2333750	111.5	195	169	55	782.5	257	64.65
56_AUGAN	2010	158	M	NA	30.5	256006	2333750	111.5	195	169	55	782.5	257	64.65
56_AUGAN	2010	158	M	NA	30.9	256006	2333750	111.5	195	169	55	782.5	257	64.65
56_AUGAN	2010	158	M	NA	31.7	256006	2333750	111.5	195	169	55	782.5	257	64.65
56_AUGAN	2010	158	M	NA	31.6	256006	2333750	111.5	195	169	55	782.5	257	64.65
56_AUGAN	2010	158	M	NA	32	256006	2333750	111.5	195	169	55	782.5	257	64.65
22_PLOUBAZLANEC	2011	153	M	NA	32	204813	2436540	112	179.5	167.5	58	818	286	64.94444444
22_PLOUBAZLANEC	2011	153	M	NA	30.3	204813	2436540	112	179.5	167.5	58	818	286	64.94444444
22_PLOUBAZLANEC	2011	153	F	NA	31.9	204813	2436540	112	179.5	167.5	58	818	286	64.94444444
22_PLOUBAZLANEC	2011	153	F	NA	32.6	204813	2436540	112	179.5	167.5	58	818	286	64.94444444
22_PLOUBAZLANEC	2011	153	F	NA	32.1	204813	2436540	112	179.5	167.5	58	818	286	64.94444444
22_PLOUBAZLANEC	2011	153	M	NA	32.1	204813	2436540	112	179.5	167.5	58	818	286	64.94444444
22_PLOUBAZLANEC	2011	153	M	NA	32.1	204813	2436540	112	179.5	167.5	58	818	286	64.94444444
56_TAUPONT	2010	200	F	NA	31.8	243276	2340110	112.5	190.5	168.75	55.5	795.75	263.5	65.65
56_TAUPONT	2010	200	F	NA	33.2	243276	2340110	112.5	190.5	168.75	55.5	795.75	263.5	65.65
56_TAUPONT	2010	200	F	NA	31.2	243276	2340110	112.5	190.5	168.75	55.5	795.75	263.5	65.65
56_TAUPONT	2010	200	F	NA	32.3	243276	2340110	112.5	190.5	168.75	55.5	795.75	263.5	65.65
56_TAUPONT	2010	200	M	NA	31.9	243276	2340110	112.5	190.5	168.75	55.5	795.75	263.5	65.65
56_TAUPONT	2010	200	F	NA	31.8	243276	2340110	112.5	190.5	168.75	55.5	795.75	263.5	65.65
44_CHAPELLE-GLAIN_(LA)	2012	188	M	NA	30.1	334620	2297120	112.5	221.5	176.5	48.5	729	228	66.8
44_CHAPELLE-GLAIN_(LA)	2012	188	M	NA	30.5	334620	2297120	112.5	221.5	176.5	48.5	729	228	66.8
44_CHAPELLE-GLAIN_(LA)	2012	188	M	NA	31.7	334620	2297120	112.5	221.5	176.5	48.5	729	228	66.8
44_CHAPELLE-GLAIN_(LA)	2012	188	F	NA	31.8	334620	2297120	112.5	221.5	176.5	48.5	729	228	66.8
29_COAT-MEAL	2011	145	F	NA	33.5	92367.1	2411940	109.5	161.5	156	65	1108.75	399.3333333	67.04347826
29_COAT-MEAL	2011	145	F	NA	31	92367.1	2411940	109.5	161.5	156	65	1108.75	399.3333333	67.04347826
29_COAT-MEAL	2011	145	M	NA	32.6	92367.1	2411940	109.5	161.5	156	65	1108.75	399.3333333	67.04347826
29_COAT-MEAL	2011	145	M	NA	32	92367.1	2411940	109.5	161.5	156	65	1108.75	399.3333333	67.04347826
29_COAT-MEAL	2011	145	M	NA	30.6	92367.1	2411940	109.5	161.5	156	65	1108.75	399.3333333	67.04347826
29_COAT-MEAL	2011	145	F	NA	32.3	92367.1	2411940	109.5	161.5	156	65	1108.75	399.3333333	67.04347826
29_COAT-MEAL	2011	145	F	NA	32.4	92367.1	2411940	109.5	161.5	156	65	1108.75	399.3333333	67.04347826
35_GRAND-FOUGERAY	2011	165	M	NA	30.2	295245	2311750	112	212.5	173	51	753	240	67.42105263
35_GRAND-FOUGERAY	2011	165	F	NA	32.7	295245	2311750	112	212.5	173	51	753	240	67.42105263
35_GRAND-FOUGERAY	2011	165	F	NA	32.6	295245	2311750	112	212.5	173	51	753	240	67.42105263
35_GRAND-FOUGERAY	2011	165	F	NA	32	295245	2311750	112	212.5	173	51	753	240	67.42105263
35_GRAND-FOUGERAY	2011	165	F	NA	31.7	295245	2311750	112	212.5	173	51	753	240	67.42105263
35_GRAND-FOUGERAY	2011	165	F	NA	32	295245	2311750	112	212.5	173	51	753	240	67.42105263
35_GRAND-FOUGERAY	2011	165	F	NA	32.1	295245	2311750	112	212.5	173	51	753	240	67.42105263
35_GRAND-FOUGERAY	2011	178	M	NA	31.9	295245	2311750	112	212.5	173	51	753	240	67.42105263
35_GRAND-FOUGERAY	2011	178	M	NA	30	295245	2311750	112	212.5	173	51	753	240	67.42105263
35_GRAND-FOUGERAY	2011	178	M	NA	30.2	295245	2311750	112	212.5	173	51	753	240	67.42105263
35_GRAND-FOUGERAY	2011	178	M	NA	29.9	295245	2311750	112	212.5	173	51	753	240	67.42105263
35_GRAND-FOUGERAY	2011	178	M	NA	32	295245	2311750	112	212.5	173	51	753	240	67.42105263
35_GRAND-FOUGERAY	2011	178	F	NA	32.1	295245	2311750	112	212.5	173	51	753	240	67.42105263
35_GRAND-FOUGERAY	2011	178	F	NA	31.5	295245	2311750	112	212.5	173	51	753	240	67.42105263
35_GRAND-FOUGERAY	2011	178	M	NA	31.2	295245	2311750	112	212.5	173	51	753	240	67.42105263
35_GRAND-FOUGERAY	2011	178	M	NA	31.2	295245	2311750	112	212.5	173	51	753	240	67.42105263
35_GRAND-FOUGERAY	2011	178	M	NA	31.1	295245	2311750	112	212.5	173	51	753	240	67.42105263
35_GRAND-FOUGERAY	2011	178	M	NA	30.8	295245	2311750	112	212.5	173	51	753	240	67.42105263
44_SAINT-AUBIN-DES-CHATEAUX	2010	170	F	NA	32.1	313782	2307610	112	217.5	174	50.5	743.75	235.3333333	68.26315789
44_SAINT-AUBIN-DES-CHATEAUX	2010	170	M	NA	30.9	313782	2307610	112	217.5	174	50.5	743.75	235.3333333	68.26315789
44_SAINT-AUBIN-DES-CHATEAUX	2010	170	M	NA	31	313782	2307610	112	217.5	174	50.5	743.75	235.3333333	68.26315789
44_SAINT-AUBIN-DES-CHATEAUX	2010	170	M	NA	32	313782	2307610	112	217.5	174	50.5	743.75	235.3333333	68.26315789
44_SAINT-AUBIN-DES-CHATEAUX	2010	170	M	NA	31.2	313782	2307610	112	217.5	174	50.5	743.75	235.3333333	68.26315789
22_CHAMPS-GERAUX_(LES)	2011	181	F	Adult	32.4	280772	2389550	110	189.5	165.5	54.5	740.25	235.5	69.1
22_CHAMPS-GERAUX_(LES)	2011	181	F	Adult	32	280772	2389550	110	189.5	165.5	54.5	740.25	235.5	69.1
22_CHAMPS-GERAUX_(LES)	2011	181	M	Adult	31.1	280772	2389550	110	189.5	165.5	54.5	740.25	235.5	69.1
22_CHAMPS-GERAUX_(LES)	2011	181	F	NA	31.4	280772	2389550	110	189.5	165.5	54.5	740.25	235.5	69.1
22_CHAMPS-GERAUX_(LES)	2011	181	F	NA	31.6	280772	2389550	110	189.5	165.5	54.5	740.25	235.5	69.1
22_CHAMPS-GERAUX_(LES)	2011	181	M	NA	31.1	280772	2389550	110	189.5	165.5	54.5	740.25	235.5	69.1
22_CHAMPS-GERAUX_(LES)	2011	181	F	NA	32	280772	2389550	110	189.5	165.5	54.5	740.25	235.5	69.1
22_CHAMPS-GERAUX_(LES)	2011	181	F	NA	32.4	280772	2389550	110	189.5	165.5	54.5	740.25	235.5	69.1
22_CHAMPS-GERAUX_(LES)	2011	181	F	NA	31.6	280772	2389550	110	189.5	165.5	54.5	740.25	235.5	69.1
22_CHAMPS-GERAUX_(LES)	2011	181	F	NA	31.4	280772	2389550	110	189.5	165.5	54.5	740.25	235.5	69.1
44_CHAPELLE-SAINT-SAUVEUR_(LA)	2012	161	F	NA	32.3	349900	2277070	113.5	224	179	49	705.75	220	69.3125
44_CHAPELLE-SAINT-SAUVEUR_(LA)	2012	161	F	NA	31.6	349900	2277070	113.5	224	179	49	705.75	220	69.3125
44_CHAPELLE-SAINT-SAUVEUR_(LA)	2012	161	F	NA	31.5	349900	2277070	113.5	224	179	49	705.75	220	69.3125
44_CHAPELLE-SAINT-SAUVEUR_(LA)	2012	161	M	NA	31	349900	2277070	113.5	224	179	49	705.75	220	69.3125
44_CHAPELLE-SAINT-SAUVEUR_(LA)	2011	208	M	NA	30.5	349900	2277070	113.5	224	179	49	705.75	220	69.3125
44_CHAPELLE-SAINT-SAUVEUR_(LA)	2011	208	M	NA	32.8	349900	2277070	113.5	224	179	49	705.75	220	69.3125
44_CHAPELLE-SAINT-SAUVEUR_(LA)	2011	208	M	NA	31.7	349900	2277070	113.5	224	179	49	705.75	220	69.3125
44_CHAPELLE-SAINT-SAUVEUR_(LA)	2011	208	F	NA	31	349900	2277070	113.5	224	179	49	705.75	220	69.3125
44_CHAPELLE-SAINT-SAUVEUR_(LA)	2011	208	M	NA	31	349900	2277070	113.5	224	179	49	705.75	220	69.3125
44_CHAPELLE-SAINT-SAUVEUR_(LA)	2011	208	F	NA	30.7	349900	2277070	113.5	224	179	49	705.75	220	69.3125
44_CHAPELLE-SAINT-SAUVEUR_(LA)	2011	208	F	NA	30.9	349900	2277070	113.5	224	179	49	705.75	220	69.3125
44_CHAPELLE-SAINT-SAUVEUR_(LA)	2011	208	M	NA	33	349900	2277070	113.5	224	179	49	705.75	220	69.3125
35_IFFENDIC	2012	153	F	NA	31.4	275417	2355090	110.6666667	199	168.5	52.33333333	742.25	236.3333333	71.86363636
35_IFFENDIC	2012	153	M	NA	30.7	275417	2355090	110.6666667	199	168.5	52.33333333	742.25	236.3333333	71.86363636
35_IFFENDIC	2012	153	M	NA	29.6	275417	2355090	110.6666667	199	168.5	52.33333333	742.25	236.3333333	71.86363636
35_IFFENDIC	2012	153	M	NA	30	275417	2355090	110.6666667	199	168.5	52.33333333	742.25	236.3333333	71.86363636
35_IFFENDIC	2012	153	M	NA	30.2	275417	2355090	110.6666667	199	168.5	52.33333333	742.25	236.3333333	71.86363636
35_IFFENDIC	2012	153	F	NA	31.1	275417	2355090	110.6666667	199	168.5	52.33333333	742.25	236.3333333	71.86363636
35_IFFENDIC	2012	153	F	NA	31.1	275417	2355090	110.6666667	199	168.5	52.33333333	742.25	236.3333333	71.86363636
35_IFFENDIC	2012	153	M	NA	30.1	275417	2355090	110.6666667	199	168.5	52.33333333	742.25	236.3333333	71.86363636
35_IFFENDIC	2012	153	F	NA	32.1	275417	2355090	110.6666667	199	168.5	52.33333333	742.25	236.3333333	71.86363636
22_TREBEURDEN	2009	168	M	NA	29.8	166891	2435400	109.5	172.5	162.5	58.5	923.5	327.75	72.2
22_TREBEURDEN	2009	168	M	NA	31.1	166891	2435400	109.5	172.5	162.5	58.5	923.5	327.75	72.2
22_TREBEURDEN	2009	168	M	NA	31.6	166891	2435400	109.5	172.5	162.5	58.5	923.5	327.75	72.2
22_TREBEURDEN	2009	168	M	NA	31.9	166891	2435400	109.5	172.5	162.5	58.5	923.5	327.75	72.2
22_TREBEURDEN	2009	168	M	NA	31.9	166891	2435400	109.5	172.5	162.5	58.5	923.5	327.75	72.2
22_TREBEURDEN	2009	168	F	NA	31.9	166891	2435400	109.5	172.5	162.5	58.5	923.5	327.75	72.2
22_TREBEURDEN	2009	168	M	NA	30.1	166891	2435400	109.5	172.5	162.5	58.5	923.5	327.75	72.2
22_TREBEURDEN	2009	168	M	NA	30.2	166891	2435400	109.5	172.5	162.5	58.5	923.5	327.75	72.2
60_FONTAINE-CHAALIS	2012	179	F	Adult	30.75	623596	2461910	106	238	176.75	33	649.5	175.5	72.5
35_MONTAUBAN	2012	154	M	NA	31.2	272908	2365140	110	195	167	53.5	749.25	239.6666667	72.9
35_MONTAUBAN	2012	154	M	NA	30.4	272908	2365140	110	195	167	53.5	749.25	239.6666667	72.9
35_MONTAUBAN	2012	154	F	NA	30.7	272908	2365140	110	195	167	53.5	749.25	239.6666667	72.9
35_MONTAUBAN	2012	154	M	NA	30.8	272908	2365140	110	195	167	53.5	749.25	239.6666667	72.9
35_MONTAUBAN	2012	154	M	NA	29.8	272908	2365140	110	195	167	53.5	749.25	239.6666667	72.9
35_MONTAUBAN	2012	154	M	NA	30.8	272908	2365140	110	195	167	53.5	749.25	239.6666667	72.9
35_MONTAUBAN	2012	154	M	NA	30.4	272908	2365140	110	195	167	53.5	749.25	239.6666667	72.9
35_MONTAUBAN	2012	154	F	NA	31.4	272908	2365140	110	195	167	53.5	749.25	239.6666667	72.9
35_MONTAUBAN	2012	154	M	NA	31.7	272908	2365140	110	195	167	53.5	749.25	239.6666667	72.9
35_MONTAUBAN	2012	154	M	NA	28	272908	2365140	110	195	167	53.5	749.25	239.6666667	72.9
35_MONTAUBAN	2012	154	F	NA	32.3	272908	2365140	110	195	167	53.5	749.25	239.6666667	72.9
56_SERENT	2012	174	M	NA	30.1	238263	2325060	112	191	168.5	56.5	823	274.5	74.61111111
56_SERENT	2012	174	F	NA	32	238263	2325060	112	191	168.5	56.5	823	274.5	74.61111111
56_SERENT	2012	174	M	NA	31.2	238263	2325060	112	191	168.5	56.5	823	274.5	74.61111111
56_SERENT	2012	174	M	NA	30.8	238263	2325060	112	191	168.5	56.5	823	274.5	74.61111111
56_SERENT	2012	174	M	NA	30.8	238263	2325060	112	191	168.5	56.5	823	274.5	74.61111111
56_SERENT	2012	174	M	NA	30.7	238263	2325060	112	191	168.5	56.5	823	274.5	74.61111111
56_SERENT	2012	174	F	NA	32.3	238263	2325060	112	191	168.5	56.5	823	274.5	74.61111111
44_SOULVACHE	2012	149	M	NA	31.1	316714	2320360	112	217	174	50	736.25	230.75	75.66666667
56_GUERNO_(LE)	2012	178	M	NA	31.2	243976	2298700	113.5	194	170	56	830	277	75.86666667
56_GUERNO_(LE)	2012	178	M	NA	31.6	243976	2298700	113.5	194	170	56	830	277	75.86666667
56_GUERNO_(LE)	2012	178	M	NA	31.4	243976	2298700	113.5	194	170	56	830	277	75.86666667
56_GUERNO_(LE)	2012	178	F	NA	30.9	243976	2298700	113.5	194	170	56	830	277	75.86666667
44_ROUGE	2010	167	M	NA	31.8	317452	2314640	112.5	218	174.5	49.5	737.75	232	76.13636364
29_LOCUNOLE	2011	176	M	NA	30.6	165245	2341060	112.5	174.5	165.5	60.5	963.75	343	77.9
29_LOCUNOLE	2011	176	F	NA	33.6	165245	2341060	112.5	174.5	165.5	60.5	963.75	343	77.9
29_LOCUNOLE	2011	176	F	NA	32.8	165245	2341060	112.5	174.5	165.5	60.5	963.75	343	77.9
29_LOCUNOLE	2011	176	F	NA	32.4	165245	2341060	112.5	174.5	165.5	60.5	963.75	343	77.9
29_LOCUNOLE	2011	176	F	NA	32.1	165245	2341060	112.5	174.5	165.5	60.5	963.75	343	77.9
29_LOCUNOLE	2011	176	F	NA	31.9	165245	2341060	112.5	174.5	165.5	60.5	963.75	343	77.9
29_LOCUNOLE	2011	176	F	NA	30.9	165245	2341060	112.5	174.5	165.5	60.5	963.75	343	77.9
29_LOCUNOLE	2011	176	M	NA	31.6	165245	2341060	112.5	174.5	165.5	60.5	963.75	343	77.9
22_PLUMAUGAT	2012	153	F	NA	35.2	260899	2370560	109.6666667	190	165.3333333	54	763.5	246.5	81.52631579
35_SAINT-GANTON	2012	193	F	NA	30.7	283268	2316330	110.5	208	171	51	765	245.5	86.38888889
35_SAINT-GANTON	2012	193	M	NA	32.6	283268	2316330	110.5	208	171	51	765	245.5	86.38888889
35_SAINT-GANTON	2012	193	F	NA	32.7	283268	2316330	110.5	208	171	51	765	245.5	86.38888889
35_SAINT-GANTON	2012	193	F	NA	32.1	283268	2316330	110.5	208	171	51	765	245.5	86.38888889
35_SAINT-GANTON	2012	193	F	NA	32	283268	2316330	110.5	208	171	51	765	245.5	86.38888889
35_SAINT-GANTON	2012	193	F	NA	31.4	283268	2316330	110.5	208	171	51	765	245.5	86.38888889
35_SAINT-GANTON	2012	193	M	NA	31.2	283268	2316330	110.5	208	171	51	765	245.5	86.38888889
35_SAINT-GANTON	2012	193	M	NA	30.9	283268	2316330	110.5	208	171	51	765	245.5	86.38888889
35_SAINT-GANTON	2012	193	F	NA	30.4	283268	2316330	110.5	208	171	51	765	245.5	86.38888889
35_SAINT-GANTON	2012	193	M	NA	30	283268	2316330	110.5	208	171	51	765	245.5	86.38888889
35_SAINT-GANTON	2012	193	M	NA	29.9	283268	2316330	110.5	208	171	51	765	245.5	86.38888889
35_SAINT-GANTON	2012	193	M	NA	31	283268	2316330	110.5	208	171	51	765	245.5	86.38888889
60_ERMENONVILLE	2012	179	M	Adult	30.12	626243	2458710	105	237.6666667	176.2	32.5	652.2	174	89.19047619
60_ERMENONVILLE	2012	179	F	Adult	31.75	626243	2458710	105	237.6666667	176.2	32.5	652.2	174	89.19047619
29_HANVEC	2012	145	F	NA	31.7	120227	2389880	110	166.5	159	63	1070	388	89.34782609
29_HANVEC	2012	145	M	NA	29.5	120227	2389880	110	166.5	159	63	1070	388	89.34782609
29_HANVEC	2012	145	M	NA	30.6	120227	2389880	110	166.5	159	63	1070	388	89.34782609
29_HANVEC	2012	145	M	NA	30.8	120227	2389880	110	166.5	159	63	1070	388	89.34782609
29_HANVEC	2012	145	M	NA	31.7	120227	2389880	110	166.5	159	63	1070	388	89.34782609
29_HANVEC	2012	145	M	NA	31.8	120227	2389880	110	166.5	159	63	1070	388	89.34782609
29_HANVEC	2012	145	M	NA	32.4	120227	2389880	110	166.5	159	63	1070	388	89.34782609
29_HANVEC	2012	145	M	NA	31.6	120227	2389880	110	166.5	159	63	1070	388	89.34782609
35_MARTIGNE-FERCHAUD	2010	168	M	NA	28.8	325739	2320730	110.5	219	174	47.5	741.25	231.3333333	90.65
35_MARTIGNE-FERCHAUD	2010	169	F	NA	31.8	325739	2320730	110.5	219	174	47.5	741.25	231.3333333	90.65
35_MARTIGNE-FERCHAUD	2010	169	M	NA	30.1	325739	2320730	110.5	219	174	47.5	741.25	231.3333333	90.65
35_MARTIGNE-FERCHAUD	2010	169	M	NA	30.1	325739	2320730	110.5	219	174	47.5	741.25	231.3333333	90.65
35_MARTIGNE-FERCHAUD	2010	169	F	NA	30.2	325739	2320730	110.5	219	174	47.5	741.25	231.3333333	90.65
35_MARTIGNE-FERCHAUD	2010	169	F	NA	30.6	325739	2320730	110.5	219	174	47.5	741.25	231.3333333	90.65
35_MARTIGNE-FERCHAUD	2010	169	F	NA	31	325739	2320730	110.5	219	174	47.5	741.25	231.3333333	90.65
35_MARTIGNE-FERCHAUD	2010	169	M	NA	31.7	325739	2320730	110.5	219	174	47.5	741.25	231.3333333	90.65
35_HEDE	2011	187	M	NA	31.1	294133	2374190	110.5	200.8	168.5	52	734.5	228.75	92.22222222
35_HEDE	2011	187	F	NA	31.2	294133	2374190	110.5	200.8	168.5	52	734.5	228.75	92.22222222
35_HEDE	2011	187	F	NA	31.3	294133	2374190	110.5	200.8	168.5	52	734.5	228.75	92.22222222
35_HEDE	2011	187	F	NA	31.7	294133	2374190	110.5	200.8	168.5	52	734.5	228.75	92.22222222
35_HEDE	2011	187	M	NA	31.7	294133	2374190	110.5	200.8	168.5	52	734.5	228.75	92.22222222
35_HEDE	2011	187	M	NA	32	294133	2374190	110.5	200.8	168.5	52	734.5	228.75	92.22222222
35_HEDE	2011	187	F	NA	32.4	294133	2374190	110.5	200.8	168.5	52	734.5	228.75	92.22222222
35_HEDE	2011	187	M	NA	31	294133	2374190	110.5	200.8	168.5	52	734.5	228.75	92.22222222
35_HEDE	2011	187	M	NA	30.7	294133	2374190	110.5	200.8	168.5	52	734.5	228.75	92.22222222
35_HEDE	2011	187	F	NA	29.3	294133	2374190	110.5	200.8	168.5	52	734.5	228.75	92.22222222
35_HEDE	2011	187	M	NA	30.3	294133	2374190	110.5	200.8	168.5	52	734.5	228.75	92.22222222
35_HEDE	2011	187	F	NA	30.3	294133	2374190	110.5	200.8	168.5	52	734.5	228.75	92.22222222
35_HEDE	2011	187	F	NA	30.6	294133	2374190	110.5	200.8	168.5	52	734.5	228.75	92.22222222
22_PLEDELIAC	2010	117	F	Adult	33.3	251948	2395980	109	184.5	165	53.5	784.6666667	259.25	94.89473684
22_PLEDELIAC	2010	117	M	Adult	30.4	251948	2395980	109	184.5	165	53.5	784.6666667	259.25	94.89473684
22_PLEDELIAC	2010	117	M	NA	30.4	251948	2395980	109	184.5	165	53.5	784.6666667	259.25	94.89473684
22_PLEDELIAC	2010	117	F	NA	33.3	251948	2395980	109	184.5	165	53.5	784.6666667	259.25	94.89473684
22_PLOULEC'H	2012	171	F	NA	34	170654	2429270	108.5	173.5	162.5	56.5	925	328.75	95.4375
22_PLOULEC'H	2012	171	M	NA	31.8	170654	2429270	108.5	173.5	162.5	56.5	925	328.75	95.4375
22_PLOULEC'H	2012	171	F	NA	31.7	170654	2429270	108.5	173.5	162.5	56.5	925	328.75	95.4375
22_PLOULEC'H	2012	171	F	NA	31.5	170654	2429270	108.5	173.5	162.5	56.5	925	328.75	95.4375
22_PLOULEC'H	2012	171	M	NA	31.3	170654	2429270	108.5	173.5	162.5	56.5	925	328.75	95.4375
22_PORDIC	2011	165	F	NA	32.9	219213	2409340	110.5	181.5	167	55.5	818.75	281.5	96.9
22_PORDIC	2011	165	F	NA	32.6	219213	2409340	110.5	181.5	167	55.5	818.75	281.5	96.9
22_PORDIC	2011	165	F	NA	33.7	219213	2409340	110.5	181.5	167	55.5	818.75	281.5	96.9
22_PORDIC	2011	165	F	NA	30.8	219213	2409340	110.5	181.5	167	55.5	818.75	281.5	96.9
22_PORDIC	2011	165	F	NA	30.3	219213	2409340	110.5	181.5	167	55.5	818.75	281.5	96.9
22_PORDIC	2011	165	F	NA	30.6	219213	2409340	110.5	181.5	167	55.5	818.75	281.5	96.9
22_PORDIC	2011	194	F	NA	32.7	219213	2409340	110.5	181.5	167	55.5	818.75	281.5	96.9
22_PORDIC	2011	194	F	NA	32.6	219213	2409340	110.5	181.5	167	55.5	818.75	281.5	96.9
22_PORDIC	2011	194	F	NA	33.2	219213	2409340	110.5	181.5	167	55.5	818.75	281.5	96.9
22_PORDIC	2011	194	F	NA	32.1	219213	2409340	110.5	181.5	167	55.5	818.75	281.5	96.9
22_PORDIC	2011	194	F	NA	32.5	219213	2409340	110.5	181.5	167	55.5	818.75	281.5	96.9
22_PORDIC	2011	194	F	NA	32.5	219213	2409340	110.5	181.5	167	55.5	818.75	281.5	96.9
22_PORDIC	2011	194	F	NA	30.1	219213	2409340	110.5	181.5	167	55.5	818.75	281.5	96.9
22_PORDIC	2011	194	F	NA	30.8	219213	2409340	110.5	181.5	167	55.5	818.75	281.5	96.9
22_PORDIC	2011	194	F	NA	32	219213	2409340	110.5	181.5	167	55.5	818.75	281.5	96.9
22_PORDIC	2011	194	F	NA	31.6	219213	2409340	110.5	181.5	167	55.5	818.75	281.5	96.9
29_GOUEZEC	2010	184	F	NA	30.7	131179	2371140	110.6666667	168.5	161	62.33333333	1046.75	378.25	98.14285714
29_GOUEZEC	2010	184	M	NA	31.2	131179	2371140	110.6666667	168.5	161	62.33333333	1046.75	378.25	98.14285714
29_GOUEZEC	2010	184	M	NA	31.3	131179	2371140	110.6666667	168.5	161	62.33333333	1046.75	378.25	98.14285714
29_GOUEZEC	2010	184	F	NA	32.1	131179	2371140	110.6666667	168.5	161	62.33333333	1046.75	378.25	98.14285714
29_GOUEZEC	2010	184	M	NA	30.7	131179	2371140	110.6666667	168.5	161	62.33333333	1046.75	378.25	98.14285714
29_GOUEZEC	2010	184	M	NA	31.3	131179	2371140	110.6666667	168.5	161	62.33333333	1046.75	378.25	98.14285714
29_GOUEZEC	2010	184	M	NA	32.7	131179	2371140	110.6666667	168.5	161	62.33333333	1046.75	378.25	98.14285714
29_GOUEZEC	2010	184	F	NA	31.4	131179	2371140	110.6666667	168.5	161	62.33333333	1046.75	378.25	98.14285714
29_LANDEVENNEC	2009	147	M	Adult	31.1	106996	2385550	110.3333333	164.5	157.6666667	64.33333333	1090.75	395.25	99.2
29_LANDEVENNEC	2009	147	F	Adult	31.2	106996	2385550	110.3333333	164.5	157.6666667	64.33333333	1090.75	395.25	99.2
29_LANDEVENNEC	2009	147	F	NA	31.2	106996	2385550	110.3333333	164.5	157.6666667	64.33333333	1090.75	395.25	99.2
29_LANDEVENNEC	2009	147	M	NA	31.1	106996	2385550	110.3333333	164.5	157.6666667	64.33333333	1090.75	395.25	99.2
22_POMMERIT-LE-VICOMTE	2010	144	M	NA	30.3	199124	2416050	110	179	165	56	856.3333333	300	100.2352941
22_POMMERIT-LE-VICOMTE	2010	144	M	NA	30.5	199124	2416050	110	179	165	56	856.3333333	300	100.2352941
22_POMMERIT-LE-VICOMTE	2010	167	M	NA	31.17	199124	2416050	110	179	165	56	856.3333333	300	100.2352941
22_POMMERIT-LE-VICOMTE	2010	167	M	NA	31.44	199124	2416050	110	179	165	56	856.3333333	300	100.2352941
22_POMMERIT-LE-VICOMTE	2010	167	M	NA	32.65	199124	2416050	110	179	165	56	856.3333333	300	100.2352941
22_POMMERIT-LE-VICOMTE	2010	167	M	NA	30.58	199124	2416050	110	179	165	56	856.3333333	300	100.2352941
56_BIGNAN	2009	128	F	NA	30.6	219046	2332100	111.5	185.6666667	166.5	56	857.75	292	101.5
56_BIGNAN	2009	128	F	NA	31.5	219046	2332100	111.5	185.6666667	166.5	56	857.75	292	101.5
56_BIGNAN	2009	128	F	NA	31.6	219046	2332100	111.5	185.6666667	166.5	56	857.75	292	101.5
56_BIGNAN	2009	128	M	NA	30.2	219046	2332100	111.5	185.6666667	166.5	56	857.75	292	101.5
56_BIGNAN	2012	136	F	NA	32.3	219046	2332100	111.5	185.6666667	166.5	56	857.75	292	101.5
56_BIGNAN	2012	136	F	NA	33	219046	2332100	111.5	185.6666667	166.5	56	857.75	292	101.5
56_BIGNAN	2012	136	F	NA	31.7	219046	2332100	111.5	185.6666667	166.5	56	857.75	292	101.5
56_BIGNAN	2012	136	F	NA	32.1	219046	2332100	111.5	185.6666667	166.5	56	857.75	292	101.5
22_PLERIN	2012	204	F	NA	32.9	223108	2406160	110	182	166	55	817.6666667	281.5	102.15
22_PLERIN	2012	204	M	NA	31.1	223108	2406160	110	182	166	55	817.6666667	281.5	102.15
22_PLERIN	2012	204	F	NA	31.2	223108	2406160	110	182	166	55	817.6666667	281.5	102.15
22_PLERIN	2012	204	M	NA	31.5	223108	2406160	110	182	166	55	817.6666667	281.5	102.15
22_PLERIN	2012	204	F	NA	31.7	223108	2406160	110	182	166	55	817.6666667	281.5	102.15
22_PLERIN	2012	204	F	NA	31.8	223108	2406160	110	182	166	55	817.6666667	281.5	102.15
22_PLERIN	2012	204	F	NA	31.9	223108	2406160	110	182	166	55	817.6666667	281.5	102.15
22_PLERIN	2012	204	F	NA	31.9	223108	2406160	110	182	166	55	817.6666667	281.5	102.15
22_PLERIN	2012	204	F	NA	32.3	223108	2406160	110	182	166	55	817.6666667	281.5	102.15
22_PLERIN	2012	204	F	NA	32.8	223108	2406160	110	182	166	55	817.6666667	281.5	102.15
22_PLERIN	2012	204	M	NA	33	223108	2406160	110	182	166	55	817.6666667	281.5	102.15
22_PLERIN	2012	204	F	NA	32.7	223108	2406160	110	182	166	55	817.6666667	281.5	102.15
56_SULNIAC	2012	179	M	NA	31	232259	2307090	111	190.5	167.5	54.5	862.5	291.25	107.5714286
56_SULNIAC	2012	179	M	NA	32.7	232259	2307090	111	190.5	167.5	54.5	862.5	291.25	107.5714286
56_SULNIAC	2012	179	F	NA	31.8	232259	2307090	111	190.5	167.5	54.5	862.5	291.25	107.5714286
56_SULNIAC	2012	179	F	NA	31.5	232259	2307090	111	190.5	167.5	54.5	862.5	291.25	107.5714286
56_SULNIAC	2012	179	F	NA	31	232259	2307090	111	190.5	167.5	54.5	862.5	291.25	107.5714286
56_SULNIAC	2012	179	M	NA	29.8	232259	2307090	111	190.5	167.5	54.5	862.5	291.25	107.5714286
22_SAINT-LAURENT	2010	182	M	NA	31.5	188800	2416510	109	177	163.5	55	890	312.75	109.5555556
22_SAINT-LAURENT	2010	182	M	NA	29.6	188800	2416510	109	177	163.5	55	890	312.75	109.5555556
22_SAINT-LAURENT	2010	182	M	NA	32.2	188800	2416510	109	177	163.5	55	890	312.75	109.5555556
22_SAINT-LAURENT	2010	182	M	NA	31.5	188800	2416510	109	177	163.5	55	890	312.75	109.5555556
22_SAINT-LAURENT	2010	182	M	NA	31.2	188800	2416510	109	177	163.5	55	890	312.75	109.5555556
22_SAINT-LAURENT	2010	182	M	NA	31	188800	2416510	109	177	163.5	55	890	312.75	109.5555556
22_SAINT-LAURENT	2010	182	M	NA	31.1	188800	2416510	109	177	163.5	55	890	312.75	109.5555556
22_BRINGOLO	2011	188	M	NA	31.8	205920	2410990	110	180.5	165	55	847.75	294.5	112.5882353
22_BRINGOLO	2011	188	M	NA	31.5	205920	2410990	110	180.5	165	55	847.75	294.5	112.5882353
22_BRINGOLO	2011	188	M	NA	31	205920	2410990	110	180.5	165	55	847.75	294.5	112.5882353
22_BRINGOLO	2011	188	M	NA	30.7	205920	2410990	110	180.5	165	55	847.75	294.5	112.5882353
22_BRINGOLO	2011	188	M	NA	32.2	205920	2410990	110	180.5	165	55	847.75	294.5	112.5882353
22_BRINGOLO	2011	188	M	NA	31.9	205920	2410990	110	180.5	165	55	847.75	294.5	112.5882353
29_SAINT-THEGONNEC	2010	142	F	NA	31	136728	2408760	107.5	168.25	158.5	59.5	1033.5	372.3333333	121.7368421
29_SAINT-THEGONNEC	2010	142	F	NA	30.8	136728	2408760	107.5	168.25	158.5	59.5	1033.5	372.3333333	121.7368421
29_SAINT-THEGONNEC	2010	142	M	NA	30.4	136728	2408760	107.5	168.25	158.5	59.5	1033.5	372.3333333	121.7368421
29_SAINT-THEGONNEC	2010	142	F	NA	32.7	136728	2408760	107.5	168.25	158.5	59.5	1033.5	372.3333333	121.7368421
56_NOYAL-PONTIVY	2011	187	F	NA	31.9	210581	2353190	109.5	183.5	165.5	54.5	871.5	299.75	122.45
56_NOYAL-PONTIVY	2011	187	F	NA	31.9	210581	2353190	109.5	183.5	165.5	54.5	871.5	299.75	122.45
56_NOYAL-PONTIVY	2011	187	F	NA	30.9	210581	2353190	109.5	183.5	165.5	54.5	871.5	299.75	122.45
56_NOYAL-PONTIVY	2011	187	F	NA	32.2	210581	2353190	109.5	183.5	165.5	54.5	871.5	299.75	122.45
56_NOYAL-PONTIVY	2011	187	F	NA	31.1	210581	2353190	109.5	183.5	165.5	54.5	871.5	299.75	122.45
56_NOYAL-PONTIVY	2011	187	F	NA	32.3	210581	2353190	109.5	183.5	165.5	54.5	871.5	299.75	122.45
29_DIRINON	2009	153	F	NA	31.8	111313	2398540	109.3333333	165.5	157	63.33333333	1093.666667	394.3333333	122.7222222
29_DIRINON	2009	153	F	NA	31.8	111313	2398540	109.3333333	165.5	157	63.33333333	1093.666667	394.3333333	122.7222222
29_DIRINON	2009	153	F	NA	31.8	111313	2398540	109.3333333	165.5	157	63.33333333	1093.666667	394.3333333	122.7222222
29_DIRINON	2009	153	F	NA	30.3	111313	2398540	109.3333333	165.5	157	63.33333333	1093.666667	394.3333333	122.7222222
29_DIRINON	2009	153	M	NA	30.6	111313	2398540	109.3333333	165.5	157	63.33333333	1093.666667	394.3333333	122.7222222
29_DIRINON	2009	153	M	NA	31.1	111313	2398540	109.3333333	165.5	157	63.33333333	1093.666667	394.3333333	122.7222222
29_DIRINON	2009	153	M	NA	31.5	111313	2398540	109.3333333	165.5	157	63.33333333	1093.666667	394.3333333	122.7222222
29_DIRINON	2009	153	F	NA	31.5	111313	2398540	109.3333333	165.5	157	63.33333333	1093.666667	394.3333333	122.7222222
29_DIRINON	2009	153	M	NA	32.5	111313	2398540	109.3333333	165.5	157	63.33333333	1093.666667	394.3333333	122.7222222
29_DIRINON	2009	153	F	NA	32.4	111313	2398540	109.3333333	165.5	157	63.33333333	1093.666667	394.3333333	122.7222222
29_DIRINON	2009	153	F	NA	32.5	111313	2398540	109.3333333	165.5	157	63.33333333	1093.666667	394.3333333	122.7222222
29_DIRINON	2009	153	F	NA	32.6	111313	2398540	109.3333333	165.5	157	63.33333333	1093.666667	394.3333333	122.7222222
29_DIRINON	2009	153	M	NA	32.7	111313	2398540	109.3333333	165.5	157	63.33333333	1093.666667	394.3333333	122.7222222
29_DIRINON	2009	153	F	NA	33.6	111313	2398540	109.3333333	165.5	157	63.33333333	1093.666667	394.3333333	122.7222222
22_PLOUAGAT	2012	197	F	NA	31	206779	2405710	108.5	180.5	164.5	54.5	855	297.5	125.8888889
29_LOPEREC	2009	145	M	NA	30.3	127740	2386110	107.6666667	168	157.6666667	59	1073.25	386.75	126.5238095
56_MONTENEUF	2011	130	F	NA	33.4	261367	2329650	108.5	198.5	166.5	50.5	799.75	260.5	126.7
56_MONTENEUF	2011	130	F	NA	32.5	261367	2329650	108.5	198.5	166.5	50.5	799.75	260.5	126.7
56_MONTENEUF	2011	130	M	NA	31.1	261367	2329650	108.5	198.5	166.5	50.5	799.75	260.5	126.7
56_MONTENEUF	2011	130	M	NA	32.6	261367	2329650	108.5	198.5	166.5	50.5	799.75	260.5	126.7
29_MOTREFF	2010	192	M	NA	31.8	161972	2374310	108	174.5	162	56	985.3333333	352.25	127.25
29_MOTREFF	2010	192	F	NA	33.7	161972	2374310	108	174.5	162	56	985.3333333	352.25	127.25
29_MOTREFF	2010	192	M	NA	30.5	161972	2374310	108	174.5	162	56	985.3333333	352.25	127.25
29_MOTREFF	2010	192	M	NA	30.5	161972	2374310	108	174.5	162	56	985.3333333	352.25	127.25
29_MOTREFF	2010	192	M	NA	30.7	161972	2374310	108	174.5	162	56	985.3333333	352.25	127.25
29_LOCMARIA-BERRIEN	2009	167	M	Adult	30.9	152945	2390410	108	172	160.5	57.5	998.5	358.75	129.4761905
29_LOCMARIA-BERRIEN	2009	167	M	Adult	31.4	152945	2390410	108	172	160.5	57.5	998.5	358.75	129.4761905
29_LOCMARIA-BERRIEN	2009	167	M	Adult	31.5	152945	2390410	108	172	160.5	57.5	998.5	358.75	129.4761905
29_LOCMARIA-BERRIEN	2009	167	F	Adult	31.7	152945	2390410	108	172	160.5	57.5	998.5	358.75	129.4761905
29_LOCMARIA-BERRIEN	2009	167	F	Adult	31.9	152945	2390410	108	172	160.5	57.5	998.5	358.75	129.4761905
29_LOCMARIA-BERRIEN	2009	160	F	NA	31.5	152945	2390410	108	172	160.5	57.5	998.5	358.75	129.4761905
29_LOCMARIA-BERRIEN	2009	160	F	NA	32	152945	2390410	108	172	160.5	57.5	998.5	358.75	129.4761905
29_LOCMARIA-BERRIEN	2009	160	F	NA	32.3	152945	2390410	108	172	160.5	57.5	998.5	358.75	129.4761905
29_LOCMARIA-BERRIEN	2009	160	F	NA	32.8	152945	2390410	108	172	160.5	57.5	998.5	358.75	129.4761905
29_LOCMARIA-BERRIEN	2009	160	M	NA	29.8	152945	2390410	108	172	160.5	57.5	998.5	358.75	129.4761905
29_LOCMARIA-BERRIEN	2009	160	M	NA	30.1	152945	2390410	108	172	160.5	57.5	998.5	358.75	129.4761905
29_LOCMARIA-BERRIEN	2009	160	M	NA	30.4	152945	2390410	108	172	160.5	57.5	998.5	358.75	129.4761905
29_LOCMARIA-BERRIEN	2009	167	F	NA	31.7	152945	2390410	108	172	160.5	57.5	998.5	358.75	129.4761905
29_LOCMARIA-BERRIEN	2009	167	F	NA	31.9	152945	2390410	108	172	160.5	57.5	998.5	358.75	129.4761905
29_LOCMARIA-BERRIEN	2009	167	M	NA	31.4	152945	2390410	108	172	160.5	57.5	998.5	358.75	129.4761905
29_LOCMARIA-BERRIEN	2009	167	M	NA	30.9	152945	2390410	108	172	160.5	57.5	998.5	358.75	129.4761905
29_PLEYBER-CHRIST	2009	140	M	NA	29.7	141612	2408310	107	170	158.5	57.5	1027.666667	368.3333333	131.5833333
29_PLEYBER-CHRIST	2009	140	M	NA	31.2	141612	2408310	107	170	158.5	57.5	1027.666667	368.3333333	131.5833333
29_PLEYBER-CHRIST	2009	140	M	NA	31.8	141612	2408310	107	170	158.5	57.5	1027.666667	368.3333333	131.5833333
29_PLEYBER-CHRIST	2009	140	F	NA	32.2	141612	2408310	107	170	158.5	57.5	1027.666667	368.3333333	131.5833333
29_PLEYBER-CHRIST	2009	140	F	NA	33.5	141612	2408310	107	170	158.5	57.5	1027.666667	368.3333333	131.5833333
72_BEAUMONT-PIED-DE-BOEUF	2011	200	M	Adult	30.1	453579	2308250	109	240.5	178.5	39	696.75	203.25	134.4210526
72_BEAUMONT-PIED-DE-BOEUF	2011	200	M	Adult	28	453579	2308250	109	240.5	178.5	39	696.75	203.25	134.4210526
56_MONTERBLANC	2010	173	F	NA	32.04	222729	2315620	109.6666667	188	165.5	53.5	876.75	299	135.2
56_MONTERBLANC	2010	173	M	NA	31.22	222729	2315620	109.6666667	188	165.5	53.5	876.75	299	135.2
29_SIZUN	2009	132	M	NA	32.2	127801	2396510	106.5	168	155.75	58.5	1076	389	135.6
29_SIZUN	2009	132	M	NA	31.5	127801	2396510	106.5	168	155.75	58.5	1076	389	135.6
29_SIZUN	2009	132	M	NA	32	127801	2396510	106.5	168	155.75	58.5	1076	389	135.6
29_SIZUN	2009	132	F	NA	31.5	127801	2396510	106.5	168	155.75	58.5	1076	389	135.6
29_SIZUN	2009	132	M	NA	31.2	127801	2396510	106.5	168	155.75	58.5	1076	389	135.6
29_SIZUN	2010	131	F	NA	32.5	127801	2396510	106.5	168	155.75	58.5	1076	389	135.6
29_SIZUN	2010	131	F	NA	33.1	127801	2396510	106.5	168	155.75	58.5	1076	389	135.6
29_SIZUN	2010	131	F	NA	32	127801	2396510	106.5	168	155.75	58.5	1076	389	135.6
29_SIZUN	2010	131	F	NA	31.6	127801	2396510	106.5	168	155.75	58.5	1076	389	135.6
29_SIZUN	2010	131	F	NA	31.8	127801	2396510	106.5	168	155.75	58.5	1076	389	135.6
29_SIZUN	2010	131	F	NA	32.1	127801	2396510	106.5	168	155.75	58.5	1076	389	135.6
56_SAINT-SERVANT	2010	184	F	NA	31.8	237674	2333370	109.5	190.5	166	54	831.75	278.5	138.0909091
56_SAINT-SERVANT	2010	184	M	NA	31.2	237674	2333370	109.5	190.5	166	54	831.75	278.5	138.0909091
56_SAINT-SERVANT	2010	184	F	NA	31	237674	2333370	109.5	190.5	166	54	831.75	278.5	138.0909091
56_SAINT-SERVANT	2010	184	F	NA	32.6	237674	2333370	109.5	190.5	166	54	831.75	278.5	138.0909091
56_SAINT-SERVANT	2010	184	M	NA	31.7	237674	2333370	109.5	190.5	166	54	831.75	278.5	138.0909091
56_SAINT-SERVANT	2010	184	F	NA	33.3	237674	2333370	109.5	190.5	166	54	831.75	278.5	138.0909091
56_SAINT-SERVANT	2010	184	F	NA	34	237674	2333370	109.5	190.5	166	54	831.75	278.5	138.0909091
56_SAINT-SERVANT	2010	184	F	NA	32	237674	2333370	109.5	190.5	166	54	831.75	278.5	138.0909091
22_TREMUSON	2012	174	F	NA	32.1	217146	2404380	108	182.5	165	53	838.3333333	289.75	138.6666667
22_TREMUSON	2012	174	F	NA	32.1	217146	2404380	108	182.5	165	53	838.3333333	289.75	138.6666667
22_TREMUSON	2012	174	M	NA	31.9	217146	2404380	108	182.5	165	53	838.3333333	289.75	138.6666667
22_TREMUSON	2012	174	F	NA	31.3	217146	2404380	108	182.5	165	53	838.3333333	289.75	138.6666667
22_TREMUSON	2012	174	M	NA	30.9	217146	2404380	108	182.5	165	53	838.3333333	289.75	138.6666667
22_SAINT-LAUNEUC	2009	149	F	NA	32	251677	2369610	107.5	188.5	163.6666667	51.5	798.6666667	260	139.3333333
22_SAINT-LAUNEUC	2009	149	F	NA	31.1	251677	2369610	107.5	188.5	163.6666667	51.5	798.6666667	260	139.3333333
22_SAINT-LAUNEUC	2009	149	F	NA	31.1	251677	2369610	107.5	188.5	163.6666667	51.5	798.6666667	260	139.3333333
22_SAINT-LAUNEUC	2009	149	F	NA	31.1	251677	2369610	107.5	188.5	163.6666667	51.5	798.6666667	260	139.3333333
22_SAINT-LAUNEUC	2009	149	F	NA	31.5	251677	2369610	107.5	188.5	163.6666667	51.5	798.6666667	260	139.3333333
22_SAINT-LAUNEUC	2009	149	M	NA	31.7	251677	2369610	107.5	188.5	163.6666667	51.5	798.6666667	260	139.3333333
22_SAINT-LAUNEUC	2009	149	F	NA	31.7	251677	2369610	107.5	188.5	163.6666667	51.5	798.6666667	260	139.3333333
22_SAINT-LAUNEUC	2009	149	M	NA	31	251677	2369610	107.5	188.5	163.6666667	51.5	798.6666667	260	139.3333333
22_SAINT-LAUNEUC	2009	149	F	NA	31.9	251677	2369610	107.5	188.5	163.6666667	51.5	798.6666667	260	139.3333333
22_SAINT-LAUNEUC	2009	149	F	NA	32.1	251677	2369610	107.5	188.5	163.6666667	51.5	798.6666667	260	139.3333333
22_SAINT-LAUNEUC	2009	149	F	NA	32.2	251677	2369610	107.5	188.5	163.6666667	51.5	798.6666667	260	139.3333333
22_SAINT-LAUNEUC	2009	149	M	NA	32.7	251677	2369610	107.5	188.5	163.6666667	51.5	798.6666667	260	139.3333333
22_SAINT-LAUNEUC	2009	149	F	NA	33.2	251677	2369610	107.5	188.5	163.6666667	51.5	798.6666667	260	139.3333333
22_SAINT-LAUNEUC	2009	149	F	NA	31.8	251677	2369610	107.5	188.5	163.6666667	51.5	798.6666667	260	139.3333333
22_SAINT-LAUNEUC	2009	149	F	NA	30.5	251677	2369610	107.5	188.5	163.6666667	51.5	798.6666667	260	139.3333333
22_SAINT-LAUNEUC	2009	149	F	NA	34.6	251677	2369610	107.5	188.5	163.6666667	51.5	798.6666667	260	139.3333333
78_LA_BOISSIERE-ECOLE	2009	182	M	Adult	30.3	550739	2410350	103	232	172	33	633	174	141.9375
78_LA_BOISSIERE-ECOLE	2009	182	F	Adult	32.5	550739	2410350	103	232	172	33	633	174	141.9375
78_LA_BOISSIERE-ECOLE	2009	182	M	Adult	31.3	550739	2410350	103	232	172	33	633	174	141.9375
78_LA_BOISSIERE-ECOLE	2009	182	M	Adult	31.1	550739	2410350	103	232	172	33	633	174	141.9375
78_LA_BOISSIERE-ECOLE	2009	185	M	Adult	31	550739	2410350	103	232	172	33	633	174	141.9375
78_LA_BOISSIERE-ECOLE	2009	185	F	Adult	30.5	550739	2410350	103	232	172	33	633	174	141.9375
78_LA_BOISSIERE-ECOLE	2009	185	F	Adult	30.5	550739	2410350	103	232	172	33	633	174	141.9375
78_LA_BOISSIERE-ECOLE	2009	185	F	Adult	32.8	550739	2410350	103	232	172	33	633	174	141.9375
78_LA_BOISSIERE-ECOLE	2009	185	M	Adult	31.1	550739	2410350	103	232	172	33	633	174	141.9375
78_LA_BOISSIERE-ECOLE	2009	185	M	Adult	31.1	550739	2410350	103	232	172	33	633	174	141.9375
72_JUPILLES	2011	200	F	Adult	33.5	455718	2312060	108	240.5	178	38	697.75	204.25	142.0555556
24_CAMPAGNE	2012	172	M	Adult	30.08	492633	1989480	123.75	256	193.75	52	853	242.25	142.2857143
78_GAMBAISEUIL	2009	196	F	Adult	31.9	555015	2417730	103	231	171	33	636.3333333	175	143.4285714
78_GAMBAISEUIL	2009	196	F	Adult	31.7	555015	2417730	103	231	171	33	636.3333333	175	143.4285714
78_GAMBAISEUIL	2009	196	F	Adult	33	555015	2417730	103	231	171	33	636.3333333	175	143.4285714
78_GAMBAISEUIL	2010	207	F	Adult	42	555015	2417730	103	231	171	33	636.3333333	175	143.4285714
78_GAMBAISEUIL	2010	207	F	Adult	32	555015	2417730	103	231	171	33	636.3333333	175	143.4285714
78_GAMBAISEUIL	2010	207	F	Adult	32	555015	2417730	103	231	171	33	636.3333333	175	143.4285714
78_GAMBAISEUIL	2010	207	F	Adult	31	555015	2417730	103	231	171	33	636.3333333	175	143.4285714
78_GAMBAISEUIL	2010	207	F	Adult	31	555015	2417730	103	231	171	33	636.3333333	175	143.4285714
78_GAMBAISEUIL	2010	207	F	Adult	31	555015	2417730	103	231	171	33	636.3333333	175	143.4285714
78_GAMBAISEUIL	2010	207	F	Adult	32	555015	2417730	103	231	171	33	636.3333333	175	143.4285714
78_GAMBAISEUIL	2010	207	F	Adult	30	555015	2417730	103	231	171	33	636.3333333	175	143.4285714
78_GAMBAISEUIL	2010	207	M	Immature	31	555015	2417730	103	231	171	33	636.3333333	175	143.4285714
78_GAMBAISEUIL	2010	207	F	Immature	33	555015	2417730	103	231	171	33	636.3333333	175	143.4285714
78_GAMBAISEUIL	2010	207	M	Immature	32	555015	2417730	103	231	171	33	636.3333333	175	143.4285714
78_GAMBAISEUIL	2010	207	F	Immature	33	555015	2417730	103	231	171	33	636.3333333	175	143.4285714
78_GAMBAISEUIL	2010	207	F	Immature	33	555015	2417730	103	231	171	33	636.3333333	175	143.4285714
78_GAMBAISEUIL	2010	208	F	Immature	32.8	555015	2417730	103	231	171	33	636.3333333	175	143.4285714
72_ANCINNES	2009	156	M	Adult	31.5	439692	2375670	101.5	232	168	35.5	723.3333333	219.6666667	144.3809524
56_GUELTAS	2010	185	F	NA	30.7	216797	2356140	108	184	164.5	53	869.5	297.5	145.2105263
56_GUELTAS	2010	185	F	NA	33	216797	2356140	108	184	164.5	53	869.5	297.5	145.2105263
56_GUELTAS	2010	185	F	NA	32.5	216797	2356140	108	184	164.5	53	869.5	297.5	145.2105263
56_GUELTAS	2010	185	F	NA	32.1	216797	2356140	108	184	164.5	53	869.5	297.5	145.2105263
56_GUELTAS	2010	185	F	NA	31.2	216797	2356140	108	184	164.5	53	869.5	297.5	145.2105263
56_GUELTAS	2010	185	F	NA	31.2	216797	2356140	108	184	164.5	53	869.5	297.5	145.2105263
22_LOUDEAC	2011	182	F	NA	31.7	221842	2365040	107.5	185	164	52	858.25	292	149.8823529
22_LOUDEAC	2011	182	M	NA	32.1	221842	2365040	107.5	185	164	52	858.25	292	149.8823529
22_LOUDEAC	2011	182	M	NA	31.2	221842	2365040	107.5	185	164	52	858.25	292	149.8823529
22_LOUDEAC	2011	182	F	NA	31.4	221842	2365040	107.5	185	164	52	858.25	292	149.8823529
22_LOUDEAC	2011	182	M	NA	31.8	221842	2365040	107.5	185	164	52	858.25	292	149.8823529
22_LOUDEAC	2011	182	M	NA	31.9	221842	2365040	107.5	185	164	52	858.25	292	149.8823529
78_POIGNY-LA-FORET	2009	180	F	Adult	32.4	557093	2409540	102.5	232	171.5	32	639.3333333	174	150.5625
78_POIGNY-LA-FORET	2009	182	F	Adult	31	557093	2409540	102.5	232	171.5	32	639.3333333	174	150.5625
29_PLOUDIRY	2011	130	F	NA	31.9	122154	2403950	105.25	166.5	155.25	58.25	1095.25	394.75	152
29_PLOUDIRY	2011	130	F	NA	31.9	122154	2403950	105.25	166.5	155.25	58.25	1095.25	394.75	152
29_PLOUGONVEN	2010	172	F	NA	32.4	152195	2406930	107	172	159.5	56.33333333	1002	357.6666667	153.4
29_PLOUGONVEN	2010	172	M	NA	31.5	152195	2406930	107	172	159.5	56.33333333	1002	357.6666667	153.4
29_PLOUGONVEN	2010	172	F	NA	33.6	152195	2406930	107	172	159.5	56.33333333	1002	357.6666667	153.4
29_PLOUGONVEN	2010	172	F	NA	32.6	152195	2406930	107	172	159.5	56.33333333	1002	357.6666667	153.4
29_PLOUGONVEN	2010	172	F	NA	32.3	152195	2406930	107	172	159.5	56.33333333	1002	357.6666667	153.4
29_PLOUGONVEN	2010	172	F	NA	31.8	152195	2406930	107	172	159.5	56.33333333	1002	357.6666667	153.4
29_PLOUGONVEN	2010	172	F	NA	31.6	152195	2406930	107	172	159.5	56.33333333	1002	357.6666667	153.4
29_PLOUGONVEN	2010	172	F	NA	32	152195	2406930	107	172	159.5	56.33333333	1002	357.6666667	153.4
29_PLOUGONVEN	2010	172	M	NA	31.5	152195	2406930	107	172	159.5	56.33333333	1002	357.6666667	153.4
29_PLOUGONVEN	2010	172	M	NA	30	152195	2406930	107	172	159.5	56.33333333	1002	357.6666667	153.4
29_PLOUGONVEN	2010	172	F	NA	31.4	152195	2406930	107	172	159.5	56.33333333	1002	357.6666667	153.4
29_PLOUGONVEN	2010	172	M	NA	31.4	152195	2406930	107	172	159.5	56.33333333	1002	357.6666667	153.4
29_PLOUGONVEN	2010	172	F	NA	31.3	152195	2406930	107	172	159.5	56.33333333	1002	357.6666667	153.4
29_PLOUGONVEN	2010	172	F	NA	31.2	152195	2406930	107	172	159.5	56.33333333	1002	357.6666667	153.4
29_PLOUGONVEN	2010	172	M	NA	31.2	152195	2406930	107	172	159.5	56.33333333	1002	357.6666667	153.4
29_PLOUGONVEN	2010	172	M	NA	31	152195	2406930	107	172	159.5	56.33333333	1002	357.6666667	153.4
29_PLOUGONVEN	2010	172	F	NA	30.9	152195	2406930	107	172	159.5	56.33333333	1002	357.6666667	153.4
29_PLOUGONVEN	2010	172	M	NA	30.8	152195	2406930	107	172	159.5	56.33333333	1002	357.6666667	153.4
29_PLOUGONVEN	2010	172	M	NA	30.8	152195	2406930	107	172	159.5	56.33333333	1002	357.6666667	153.4
29_PLOUGONVEN	2010	172	M	NA	30.6	152195	2406930	107	172	159.5	56.33333333	1002	357.6666667	153.4
29_PLOUGONVEN	2010	172	M	NA	30.5	152195	2406930	107	172	159.5	56.33333333	1002	357.6666667	153.4
29_PLOUGONVEN	2010	172	F	NA	30.4	152195	2406930	107	172	159.5	56.33333333	1002	357.6666667	153.4
29_PLOUGONVEN	2010	172	M	NA	31.6	152195	2406930	107	172	159.5	56.33333333	1002	357.6666667	153.4
22_SAINT-PEVER	2012	137	F	NA	31.8	198970	2400930	107.5	180.5	163.5	53	886.25	309.25	155.6190476
22_SAINT-PEVER	2012	137	M	NA	32	198970	2400930	107.5	180.5	163.5	53	886.25	309.25	155.6190476
22_SAINT-PEVER	2012	138	M	NA	32.6	198970	2400930	107.5	180.5	163.5	53	886.25	309.25	155.6190476
22_SAINT-PEVER	2012	138	F	NA	32.4	198970	2400930	107.5	180.5	163.5	53	886.25	309.25	155.6190476
22_SAINT-PEVER	2012	138	F	NA	32.5	198970	2400930	107.5	180.5	163.5	53	886.25	309.25	155.6190476
22_SAINT-PEVER	2012	138	F	NA	32.5	198970	2400930	107.5	180.5	163.5	53	886.25	309.25	155.6190476
22_SAINT-PEVER	2012	138	F	NA	31.6	198970	2400930	107.5	180.5	163.5	53	886.25	309.25	155.6190476
22_SAINT-PEVER	2012	138	M	NA	32.6	198970	2400930	107.5	180.5	163.5	53	886.25	309.25	155.6190476
22_SAINT-PEVER	2012	138	F	NA	32.6	198970	2400930	107.5	180.5	163.5	53	886.25	309.25	155.6190476
22_SAINT-PEVER	2012	138	F	NA	32	198970	2400930	107.5	180.5	163.5	53	886.25	309.25	155.6190476
22_SAINT-PEVER	2012	138	F	NA	31.6	198970	2400930	107.5	180.5	163.5	53	886.25	309.25	155.6190476
22_SAINT-PEVER	2012	138	F	NA	31.7	198970	2400930	107.5	180.5	163.5	53	886.25	309.25	155.6190476
22_SAINT-PEVER	2012	138	F	NA	31.7	198970	2400930	107.5	180.5	163.5	53	886.25	309.25	155.6190476
22_SAINT-PEVER	2012	138	M	NA	31.9	198970	2400930	107.5	180.5	163.5	53	886.25	309.25	155.6190476
22_SAINT-PEVER	2012	138	F	NA	31.9	198970	2400930	107.5	180.5	163.5	53	886.25	309.25	155.6190476
22_SAINT-PEVER	2012	138	M	NA	32	198970	2400930	107.5	180.5	163.5	53	886.25	309.25	155.6190476
22_SAINT-PEVER	2012	138	F	NA	32	198970	2400930	107.5	180.5	163.5	53	886.25	309.25	155.6190476
22_SAINT-PEVER	2012	138	F	NA	32	198970	2400930	107.5	180.5	163.5	53	886.25	309.25	155.6190476
22_SAINT-PEVER	2012	138	F	NA	32.1	198970	2400930	107.5	180.5	163.5	53	886.25	309.25	155.6190476
22_SAINT-PEVER	2012	138	F	NA	32.2	198970	2400930	107.5	180.5	163.5	53	886.25	309.25	155.6190476
22_SAINT-PEVER	2012	138	F	NA	32.2	198970	2400930	107.5	180.5	163.5	53	886.25	309.25	155.6190476
22_SAINT-PEVER	2012	138	F	NA	32.6	198970	2400930	107.5	180.5	163.5	53	886.25	309.25	155.6190476
22_SAINT-PEVER	2012	138	F	NA	32	198970	2400930	107.5	180.5	163.5	53	886.25	309.25	155.6190476
22_SAINT-PEVER	2012	138	F	NA	32.6	198970	2400930	107.5	180.5	163.5	53	886.25	309.25	155.6190476
22_SAINT-PEVER	2012	138	F	NA	32.8	198970	2400930	107.5	180.5	163.5	53	886.25	309.25	155.6190476
22_SAINT-PEVER	2012	138	M	NA	32.9	198970	2400930	107.5	180.5	163.5	53	886.25	309.25	155.6190476
22_SAINT-PEVER	2012	138	M	NA	32.9	198970	2400930	107.5	180.5	163.5	53	886.25	309.25	155.6190476
22_SAINT-PEVER	2012	138	F	NA	32.6	198970	2400930	107.5	180.5	163.5	53	886.25	309.25	155.6190476
22_SAINT-PEVER	2012	138	F	NA	30.2	198970	2400930	107.5	180.5	163.5	53	886.25	309.25	155.6190476
22_SAINT-PEVER	2012	138	M	NA	31	198970	2400930	107.5	180.5	163.5	53	886.25	309.25	155.6190476
22_SAINT-PEVER	2012	138	M	NA	31	198970	2400930	107.5	180.5	163.5	53	886.25	309.25	155.6190476
22_SAINT-PEVER	2012	138	F	NA	30.9	198970	2400930	107.5	180.5	163.5	53	886.25	309.25	155.6190476
22_SAINT-PEVER	2012	138	M	NA	30.6	198970	2400930	107.5	180.5	163.5	53	886.25	309.25	155.6190476
22_SAINT-PEVER	2012	138	M	NA	31	198970	2400930	107.5	180.5	163.5	53	886.25	309.25	155.6190476
22_SAINT-PEVER	2012	138	M	NA	30.3	198970	2400930	107.5	180.5	163.5	53	886.25	309.25	155.6190476
22_SAINT-PEVER	2012	138	M	NA	30.1	198970	2400930	107.5	180.5	163.5	53	886.25	309.25	155.6190476
22_SAINT-PEVER	2012	138	M	NA	30	198970	2400930	107.5	180.5	163.5	53	886.25	309.25	155.6190476
22_SAINT-PEVER	2012	138	F	NA	31.5	198970	2400930	107.5	180.5	163.5	53	886.25	309.25	155.6190476
22_SAINT-PEVER	2012	138	M	NA	30.3	198970	2400930	107.5	180.5	163.5	53	886.25	309.25	155.6190476
22_SAINT-PEVER	2012	138	F	NA	31.4	198970	2400930	107.5	180.5	163.5	53	886.25	309.25	155.6190476
22_SAINT-PEVER	2012	138	F	NA	31.5	198970	2400930	107.5	180.5	163.5	53	886.25	309.25	155.6190476
22_SAINT-PEVER	2012	138	F	NA	31.1	198970	2400930	107.5	180.5	163.5	53	886.25	309.25	155.6190476
22_SAINT-PEVER	2012	138	M	NA	31.4	198970	2400930	107.5	180.5	163.5	53	886.25	309.25	155.6190476
22_SAINT-PEVER	2012	138	M	NA	31.4	198970	2400930	107.5	180.5	163.5	53	886.25	309.25	155.6190476
22_SAINT-PEVER	2012	138	M	NA	31.1	198970	2400930	107.5	180.5	163.5	53	886.25	309.25	155.6190476
22_SAINT-PEVER	2012	138	F	NA	31.2	198970	2400930	107.5	180.5	163.5	53	886.25	309.25	155.6190476
22_SAINT-PEVER	2012	138	M	NA	31.2	198970	2400930	107.5	180.5	163.5	53	886.25	309.25	155.6190476
22_SAINT-PEVER	2012	143	F	NA	32.7	198970	2400930	107.5	180.5	163.5	53	886.25	309.25	155.6190476
22_SAINT-PEVER	2012	143	M	NA	32.9	198970	2400930	107.5	180.5	163.5	53	886.25	309.25	155.6190476
22_SAINT-PEVER	2012	143	M	NA	30.2	198970	2400930	107.5	180.5	163.5	53	886.25	309.25	155.6190476
22_SAINT-PEVER	2012	143	M	NA	30.3	198970	2400930	107.5	180.5	163.5	53	886.25	309.25	155.6190476
22_SAINT-PEVER	2012	143	F	NA	31.5	198970	2400930	107.5	180.5	163.5	53	886.25	309.25	155.6190476
22_SAINT-PEVER	2009	176	F	NA	32.6	198970	2400930	107.5	180.5	163.5	53	886.25	309.25	155.6190476
22_SAINT-PEVER	2009	176	F	NA	32.3	198970	2400930	107.5	180.5	163.5	53	886.25	309.25	155.6190476
22_SAINT-PEVER	2009	176	F	NA	32.3	198970	2400930	107.5	180.5	163.5	53	886.25	309.25	155.6190476
22_SAINT-PEVER	2009	176	M	NA	32	198970	2400930	107.5	180.5	163.5	53	886.25	309.25	155.6190476
22_SAINT-PEVER	2009	176	F	NA	32.1	198970	2400930	107.5	180.5	163.5	53	886.25	309.25	155.6190476
22_SAINT-PEVER	2009	176	F	NA	32.1	198970	2400930	107.5	180.5	163.5	53	886.25	309.25	155.6190476
22_SAINT-PEVER	2009	176	M	NA	32.7	198970	2400930	107.5	180.5	163.5	53	886.25	309.25	155.6190476
22_SAINT-PEVER	2009	176	M	NA	33.4	198970	2400930	107.5	180.5	163.5	53	886.25	309.25	155.6190476
22_SAINT-PEVER	2009	176	F	NA	33.5	198970	2400930	107.5	180.5	163.5	53	886.25	309.25	155.6190476
22_SAINT-PEVER	2009	176	F	NA	30.8	198970	2400930	107.5	180.5	163.5	53	886.25	309.25	155.6190476
22_SAINT-PEVER	2009	176	M	NA	30	198970	2400930	107.5	180.5	163.5	53	886.25	309.25	155.6190476
22_SAINT-PEVER	2009	176	M	NA	31.4	198970	2400930	107.5	180.5	163.5	53	886.25	309.25	155.6190476
22_SAINT-PEVER	2009	176	F	NA	31.2	198970	2400930	107.5	180.5	163.5	53	886.25	309.25	155.6190476
22_SAINT-PEVER	2009	176	F	NA	31.2	198970	2400930	107.5	180.5	163.5	53	886.25	309.25	155.6190476
22_SAINT-PEVER	2009	176	M	NA	31.2	198970	2400930	107.5	180.5	163.5	53	886.25	309.25	155.6190476
22_SAINT-PEVER	2010	194	F	NA	31.9	198970	2400930	107.5	180.5	163.5	53	886.25	309.25	155.6190476
22_SAINT-PEVER	2010	194	M	NA	30.8	198970	2400930	107.5	180.5	163.5	53	886.25	309.25	155.6190476
22_SAINT-PEVER	2010	194	M	NA	31.1	198970	2400930	107.5	180.5	163.5	53	886.25	309.25	155.6190476
22_LANGAST	2012	155	M	NA	30.2	229645	2376770	106.5	185.5	163.5	51.5	842	284.5	156.8947368
22_LANGAST	2012	155	F	NA	33.7	229645	2376770	106.5	185.5	163.5	51.5	842	284.5	156.8947368
22_LANGAST	2012	155	F	NA	32	229645	2376770	106.5	185.5	163.5	51.5	842	284.5	156.8947368
22_LANGAST	2012	155	M	NA	31.6	229645	2376770	106.5	185.5	163.5	51.5	842	284.5	156.8947368
22_LANGAST	2012	155	M	NA	31.4	229645	2376770	106.5	185.5	163.5	51.5	842	284.5	156.8947368
22_LANGAST	2012	155	F	NA	31.1	229645	2376770	106.5	185.5	163.5	51.5	842	284.5	156.8947368
22_LANGAST	2012	155	M	NA	31.1	229645	2376770	106.5	185.5	163.5	51.5	842	284.5	156.8947368
22_LANGAST	2012	155	M	NA	30.7	229645	2376770	106.5	185.5	163.5	51.5	842	284.5	156.8947368
56_FAOUET_(LE)	2012	144	F	NA	30.4	164542	2355020	107	175	162	54.5	999.75	356	158.75
56_FAOUET_(LE)	2012	178	M	NA	30.7	164542	2355020	107	175	162	54.5	999.75	356	158.75
56_FAOUET_(LE)	2012	178	F	NA	30.6	164542	2355020	107	175	162	54.5	999.75	356	158.75
56_FAOUET_(LE)	2012	180	F	NA	32.1	164542	2355020	107	175	162	54.5	999.75	356	158.75
72_FRESNAYE-SUR-CHEDOUET_(LA)	2009	153	M	Adult	30.1	444613	2384190	100	231.5	166	34	723	220	163.8181818
72_FRESNAYE-SUR-CHEDOUET_(LA)	2009	153	F	Adult	32.6	444613	2384190	100	231.5	166	34	723	220	163.8181818
10_RUMILLY-LES-VAUDES	2011	131	M	Adult	32.9	738362	2348980	103.5	251.5	177.5	26.5	690.5	185.5	164.3913043
10_RUMILLY-LES-VAUDES	2011	174	F	Adult	31	738362	2348980	103.5	251.5	177.5	26.5	690.5	185.5	164.3913043
22_LOC-ENVEL	2010	165	F	Adult	31.5	175658	2405630	106.25	175.5	161	54	947.5	337	166.3181818
22_LOC-ENVEL	2010	165	F	Adult	32.6	175658	2405630	106.25	175.5	161	54	947.5	337	166.3181818
22_LOC-ENVEL	2010	165	F	Adult	32.5	175658	2405630	106.25	175.5	161	54	947.5	337	166.3181818
22_LOC-ENVEL	2010	165	F	Adult	32.5	175658	2405630	106.25	175.5	161	54	947.5	337	166.3181818
22_LOC-ENVEL	2010	165	F	Adult	32.3	175658	2405630	106.25	175.5	161	54	947.5	337	166.3181818
22_LOC-ENVEL	2010	165	F	Adult	31.3	175658	2405630	106.25	175.5	161	54	947.5	337	166.3181818
22_LOC-ENVEL	2010	165	F	Adult	31.2	175658	2405630	106.25	175.5	161	54	947.5	337	166.3181818
22_LOC-ENVEL	2009	194	F	Adult	35.5	175658	2405630	106.25	175.5	161	54	947.5	337	166.3181818
22_LOC-ENVEL	2009	194	F	Adult	32.4	175658	2405630	106.25	175.5	161	54	947.5	337	166.3181818
22_LOC-ENVEL	2009	194	F	Adult	32.2	175658	2405630	106.25	175.5	161	54	947.5	337	166.3181818
22_LOC-ENVEL	2010	165	F	NA	31.3	175658	2405630	106.25	175.5	161	54	947.5	337	166.3181818
22_LOC-ENVEL	2010	165	F	NA	31.5	175658	2405630	106.25	175.5	161	54	947.5	337	166.3181818
22_LOC-ENVEL	2010	165	F	NA	34.5	175658	2405630	106.25	175.5	161	54	947.5	337	166.3181818
22_LOC-ENVEL	2010	165	F	NA	32.6	175658	2405630	106.25	175.5	161	54	947.5	337	166.3181818
22_LOC-ENVEL	2010	165	F	NA	32.5	175658	2405630	106.25	175.5	161	54	947.5	337	166.3181818
22_LOC-ENVEL	2010	165	F	NA	32.3	175658	2405630	106.25	175.5	161	54	947.5	337	166.3181818
22_LOC-ENVEL	2010	165	F	NA	31.2	175658	2405630	106.25	175.5	161	54	947.5	337	166.3181818
22_LOC-ENVEL	2009	194	F	NA	33.5	175658	2405630	106.25	175.5	161	54	947.5	337	166.3181818
22_LOC-ENVEL	2009	194	F	NA	32.4	175658	2405630	106.25	175.5	161	54	947.5	337	166.3181818
22_LOC-ENVEL	2009	194	F	NA	32.2	175658	2405630	106.25	175.5	161	54	947.5	337	166.3181818
22_SAINT-JULIEN	2010	146	F	NA	31.6	218844	2395690	107	182	164.3333333	52.66666667	852.8	292	166.65
22_SAINT-JULIEN	2010	146	F	NA	32	218844	2395690	107	182	164.3333333	52.66666667	852.8	292	166.65
22_SAINT-JULIEN	2010	146	F	NA	30.8	218844	2395690	107	182	164.3333333	52.66666667	852.8	292	166.65
22_SAINT-JULIEN	2010	146	M	NA	32.7	218844	2395690	107	182	164.3333333	52.66666667	852.8	292	166.65
22_SAINT-JULIEN	2010	146	F	NA	32.8	218844	2395690	107	182	164.3333333	52.66666667	852.8	292	166.65
22_SAINT-JULIEN	2010	146	F	NA	32.2	218844	2395690	107	182	164.3333333	52.66666667	852.8	292	166.65
22_SAINT-JULIEN	2010	146	F	NA	32.7	218844	2395690	107	182	164.3333333	52.66666667	852.8	292	166.65
22_SAINT-JULIEN	2010	146	F	NA	31.5	218844	2395690	107	182	164.3333333	52.66666667	852.8	292	166.65
22_SAINT-JULIEN	2010	146	F	NA	32.6	218844	2395690	107	182	164.3333333	52.66666667	852.8	292	166.65
22_BELLE-ISLE-EN-TERRE	2011	140	M	Adult	31.9	177899	2407820	106.5	176	161	54	934.5	330	167
22_BELLE-ISLE-EN-TERRE	2011	140	M	Adult	31.9	177899	2407820	106.5	176	161	54	934.5	330	167
22_BELLE-ISLE-EN-TERRE	2011	142	M	Adult	32.3	177899	2407820	106.5	176	161	54	934.5	330	167
22_BELLE-ISLE-EN-TERRE	2011	142	F	Adult	31.4	177899	2407820	106.5	176	161	54	934.5	330	167
22_BELLE-ISLE-EN-TERRE	2011	142	M	Adult	32.3	177899	2407820	106.5	176	161	54	934.5	330	167
22_BELLE-ISLE-EN-TERRE	2011	142	F	Adult	31.4	177899	2407820	106.5	176	161	54	934.5	330	167
22_BELLE-ISLE-EN-TERRE	2010	154	M	Adult	30.8	177899	2407820	106.5	176	161	54	934.5	330	167
22_BELLE-ISLE-EN-TERRE	2010	154	M	Adult	32	177899	2407820	106.5	176	161	54	934.5	330	167
22_BELLE-ISLE-EN-TERRE	2010	155	F	Adult	31.9	177899	2407820	106.5	176	161	54	934.5	330	167
22_BELLE-ISLE-EN-TERRE	2011	140	M	Immature	30.7	177899	2407820	106.5	176	161	54	934.5	330	167
22_BELLE-ISLE-EN-TERRE	2011	140	M	Immature	30.7	177899	2407820	106.5	176	161	54	934.5	330	167
22_BELLE-ISLE-EN-TERRE	2010	149	M	NA	30.3	177899	2407820	106.5	176	161	54	934.5	330	167
22_BELLE-ISLE-EN-TERRE	2010	149	M	NA	31.4	177899	2407820	106.5	176	161	54	934.5	330	167
22_BELLE-ISLE-EN-TERRE	2011	140	M	NA	30.7	177899	2407820	106.5	176	161	54	934.5	330	167
22_BELLE-ISLE-EN-TERRE	2011	140	M	NA	30.9	177899	2407820	106.5	176	161	54	934.5	330	167
22_BELLE-ISLE-EN-TERRE	2011	140	F	NA	32.3	177899	2407820	106.5	176	161	54	934.5	330	167
22_BELLE-ISLE-EN-TERRE	2011	140	M	NA	31.9	177899	2407820	106.5	176	161	54	934.5	330	167
22_BELLE-ISLE-EN-TERRE	2011	140	F	NA	31.9	177899	2407820	106.5	176	161	54	934.5	330	167
22_BELLE-ISLE-EN-TERRE	2011	142	F	NA	31.4	177899	2407820	106.5	176	161	54	934.5	330	167
22_BELLE-ISLE-EN-TERRE	2011	142	M	NA	32.3	177899	2407820	106.5	176	161	54	934.5	330	167
22_BELLE-ISLE-EN-TERRE	2010	152	F	NA	33	177899	2407820	106.5	176	161	54	934.5	330	167
22_BELLE-ISLE-EN-TERRE	2010	152	M	NA	32	177899	2407820	106.5	176	161	54	934.5	330	167
22_BELLE-ISLE-EN-TERRE	2010	152	F	NA	32	177899	2407820	106.5	176	161	54	934.5	330	167
22_BELLE-ISLE-EN-TERRE	2010	152	F	NA	32	177899	2407820	106.5	176	161	54	934.5	330	167
22_BELLE-ISLE-EN-TERRE	2010	154	M	NA	30.8	177899	2407820	106.5	176	161	54	934.5	330	167
22_BELLE-ISLE-EN-TERRE	2010	154	M	NA	32	177899	2407820	106.5	176	161	54	934.5	330	167
22_BELLE-ISLE-EN-TERRE	2010	155	F	NA	31.9	177899	2407820	106.5	176	161	54	934.5	330	167
22_BELLE-ISLE-EN-TERRE	2009	190	F	NA	31.4	177899	2407820	106.5	176	161	54	934.5	330	167
22_BELLE-ISLE-EN-TERRE	2009	190	F	NA	32.1	177899	2407820	106.5	176	161	54	934.5	330	167
22_BELLE-ISLE-EN-TERRE	2009	191	M	NA	31	177899	2407820	106.5	176	161	54	934.5	330	167
22_SAINT-THELO	2011	169	M	NA	30.8	215662	2373460	106.5	183	162.5	51.5	874.75	300	168.952381
22_SAINT-THELO	2011	169	F	NA	32.8	215662	2373460	106.5	183	162.5	51.5	874.75	300	168.952381
22_SAINT-THELO	2011	169	M	NA	32.6	215662	2373460	106.5	183	162.5	51.5	874.75	300	168.952381
22_SAINT-THELO	2011	169	F	NA	31.9	215662	2373460	106.5	183	162.5	51.5	874.75	300	168.952381
22_SAINT-THELO	2011	169	F	NA	31.9	215662	2373460	106.5	183	162.5	51.5	874.75	300	168.952381
22_SAINT-THELO	2011	169	M	NA	31.7	215662	2373460	106.5	183	162.5	51.5	874.75	300	168.952381
22_SAINT-THELO	2011	169	F	NA	31.4	215662	2373460	106.5	183	162.5	51.5	874.75	300	168.952381
22_SAINT-THELO	2011	169	M	NA	30.9	215662	2373460	106.5	183	162.5	51.5	874.75	300	168.952381
22_SAINT-THELO	2011	169	M	NA	30.5	215662	2373460	106.5	183	162.5	51.5	874.75	300	168.952381
22_SAINT-THELO	2011	169	M	NA	30	215662	2373460	106.5	183	162.5	51.5	874.75	300	168.952381
22_SAINT-THELO	2011	169	M	NA	31.2	215662	2373460	106.5	183	162.5	51.5	874.75	300	168.952381
78_LES_BREVIAIRES	2011	145	M	Adult	30.7	561722	2413770	101.5	231.5	170.5	30.5	650.3333333	176	174.0625
78_LES_BREVIAIRES	2011	145	M	Adult	31	561722	2413770	101.5	231.5	170.5	30.5	650.3333333	176	174.0625
78_LES_BREVIAIRES	2011	145	M	Adult	31.4	561722	2413770	101.5	231.5	170.5	30.5	650.3333333	176	174.0625
22_LOUARGAT	2011	137	M	Adult	32.1	181153	2410960	105	176.5	159.5	52	940.3333333	332.5	180.7894737
22_LOUARGAT	2011	137	M	Adult	32.1	181153	2410960	105	176.5	159.5	52	940.3333333	332.5	180.7894737
22_LOUARGAT	2010	153	F	Adult	33.3	181153	2410960	105	176.5	159.5	52	940.3333333	332.5	180.7894737
22_LOUARGAT	2010	153	F	Adult	31	181153	2410960	105	176.5	159.5	52	940.3333333	332.5	180.7894737
22_LOUARGAT	2010	153	F	Adult	33.1	181153	2410960	105	176.5	159.5	52	940.3333333	332.5	180.7894737
22_LOUARGAT	2010	153	F	Adult	33.1	181153	2410960	105	176.5	159.5	52	940.3333333	332.5	180.7894737
22_LOUARGAT	2010	153	F	Adult	33	181153	2410960	105	176.5	159.5	52	940.3333333	332.5	180.7894737
22_LOUARGAT	2010	153	F	Adult	32.8	181153	2410960	105	176.5	159.5	52	940.3333333	332.5	180.7894737
22_LOUARGAT	2009	189	F	Adult	33.3	181153	2410960	105	176.5	159.5	52	940.3333333	332.5	180.7894737
22_LOUARGAT	2009	189	F	Adult	33.2	181153	2410960	105	176.5	159.5	52	940.3333333	332.5	180.7894737
22_LOUARGAT	2009	189	F	Adult	32.6	181153	2410960	105	176.5	159.5	52	940.3333333	332.5	180.7894737
22_LOUARGAT	2009	192	F	Adult	33.2	181153	2410960	105	176.5	159.5	52	940.3333333	332.5	180.7894737
22_LOUARGAT	2010	148	F	NA	32.4	181153	2410960	105	176.5	159.5	52	940.3333333	332.5	180.7894737
22_LOUARGAT	2010	148	F	NA	32.3	181153	2410960	105	176.5	159.5	52	940.3333333	332.5	180.7894737
22_LOUARGAT	2010	148	F	NA	32.8	181153	2410960	105	176.5	159.5	52	940.3333333	332.5	180.7894737
22_LOUARGAT	2010	148	F	NA	32.7	181153	2410960	105	176.5	159.5	52	940.3333333	332.5	180.7894737
22_LOUARGAT	2010	148	F	NA	32.4	181153	2410960	105	176.5	159.5	52	940.3333333	332.5	180.7894737
22_LOUARGAT	2010	148	F	NA	31.7	181153	2410960	105	176.5	159.5	52	940.3333333	332.5	180.7894737
22_LOUARGAT	2010	148	F	NA	30.9	181153	2410960	105	176.5	159.5	52	940.3333333	332.5	180.7894737
22_LOUARGAT	2010	148	F	NA	31.5	181153	2410960	105	176.5	159.5	52	940.3333333	332.5	180.7894737
22_LOUARGAT	2010	148	M	NA	31.6	181153	2410960	105	176.5	159.5	52	940.3333333	332.5	180.7894737
22_LOUARGAT	2010	148	F	NA	31.5	181153	2410960	105	176.5	159.5	52	940.3333333	332.5	180.7894737
22_LOUARGAT	2010	148	F	NA	30.7	181153	2410960	105	176.5	159.5	52	940.3333333	332.5	180.7894737
22_LOUARGAT	2010	148	M	NA	29.6	181153	2410960	105	176.5	159.5	52	940.3333333	332.5	180.7894737
22_LOUARGAT	2010	148	F	NA	30.2	181153	2410960	105	176.5	159.5	52	940.3333333	332.5	180.7894737
22_LOUARGAT	2010	148	M	NA	27.6	181153	2410960	105	176.5	159.5	52	940.3333333	332.5	180.7894737
22_LOUARGAT	2010	148	F	NA	33.5	181153	2410960	105	176.5	159.5	52	940.3333333	332.5	180.7894737
22_LOUARGAT	2010	149	F	NA	31.8	181153	2410960	105	176.5	159.5	52	940.3333333	332.5	180.7894737
22_LOUARGAT	2010	151	F	NA	32	181153	2410960	105	176.5	159.5	52	940.3333333	332.5	180.7894737
22_LOUARGAT	2011	137	F	NA	32.3	181153	2410960	105	176.5	159.5	52	940.3333333	332.5	180.7894737
22_LOUARGAT	2011	137	M	NA	32.1	181153	2410960	105	176.5	159.5	52	940.3333333	332.5	180.7894737
22_LOUARGAT	2011	137	F	NA	32.9	181153	2410960	105	176.5	159.5	52	940.3333333	332.5	180.7894737
22_LOUARGAT	2011	137	F	NA	32.4	181153	2410960	105	176.5	159.5	52	940.3333333	332.5	180.7894737
22_LOUARGAT	2011	137	F	NA	31.3	181153	2410960	105	176.5	159.5	52	940.3333333	332.5	180.7894737
22_LOUARGAT	2011	137	F	NA	30.8	181153	2410960	105	176.5	159.5	52	940.3333333	332.5	180.7894737
22_LOUARGAT	2011	137	M	NA	30.3	181153	2410960	105	176.5	159.5	52	940.3333333	332.5	180.7894737
22_LOUARGAT	2011	137	F	NA	31.6	181153	2410960	105	176.5	159.5	52	940.3333333	332.5	180.7894737
22_LOUARGAT	2011	141	F	NA	32.2	181153	2410960	105	176.5	159.5	52	940.3333333	332.5	180.7894737
22_LOUARGAT	2011	141	F	NA	31.9	181153	2410960	105	176.5	159.5	52	940.3333333	332.5	180.7894737
22_LOUARGAT	2011	141	F	NA	32.7	181153	2410960	105	176.5	159.5	52	940.3333333	332.5	180.7894737
22_LOUARGAT	2011	141	F	NA	30.8	181153	2410960	105	176.5	159.5	52	940.3333333	332.5	180.7894737
22_LOUARGAT	2011	141	F	NA	30.9	181153	2410960	105	176.5	159.5	52	940.3333333	332.5	180.7894737
22_LOUARGAT	2011	141	M	NA	31.1	181153	2410960	105	176.5	159.5	52	940.3333333	332.5	180.7894737
22_LOUARGAT	2011	141	M	NA	30.4	181153	2410960	105	176.5	159.5	52	940.3333333	332.5	180.7894737
22_LOUARGAT	2011	141	F	NA	31.5	181153	2410960	105	176.5	159.5	52	940.3333333	332.5	180.7894737
22_LOUARGAT	2011	141	F	NA	29.7	181153	2410960	105	176.5	159.5	52	940.3333333	332.5	180.7894737
22_LOUARGAT	2011	141	F	NA	31.6	181153	2410960	105	176.5	159.5	52	940.3333333	332.5	180.7894737
22_LOUARGAT	2011	141	F	NA	29.8	181153	2410960	105	176.5	159.5	52	940.3333333	332.5	180.7894737
22_LOUARGAT	2010	153	F	NA	33	181153	2410960	105	176.5	159.5	52	940.3333333	332.5	180.7894737
22_LOUARGAT	2010	153	F	NA	32.8	181153	2410960	105	176.5	159.5	52	940.3333333	332.5	180.7894737
22_LOUARGAT	2010	153	F	NA	31	181153	2410960	105	176.5	159.5	52	940.3333333	332.5	180.7894737
22_LOUARGAT	2010	153	F	NA	33.3	181153	2410960	105	176.5	159.5	52	940.3333333	332.5	180.7894737
22_LOUARGAT	2010	153	F	NA	33.1	181153	2410960	105	176.5	159.5	52	940.3333333	332.5	180.7894737
22_LOUARGAT	2010	153	F	NA	33.1	181153	2410960	105	176.5	159.5	52	940.3333333	332.5	180.7894737
22_LOUARGAT	2009	189	F	NA	33.2	181153	2410960	105	176.5	159.5	52	940.3333333	332.5	180.7894737
22_LOUARGAT	2009	189	F	NA	33.3	181153	2410960	105	176.5	159.5	52	940.3333333	332.5	180.7894737
22_LOUARGAT	2009	189	F	NA	32.6	181153	2410960	105	176.5	159.5	52	940.3333333	332.5	180.7894737
22_LOUARGAT	2009	193	F	NA	32	181153	2410960	105	176.5	159.5	52	940.3333333	332.5	180.7894737
22_LOUARGAT	2009	193	F	NA	32.6	181153	2410960	105	176.5	159.5	52	940.3333333	332.5	180.7894737
22_LOUARGAT	2009	193	F	NA	31.2	181153	2410960	105	176.5	159.5	52	940.3333333	332.5	180.7894737
22_LOUARGAT	2009	193	F	NA	33.3	181153	2410960	105	176.5	159.5	52	940.3333333	332.5	180.7894737
55_SOMMEILLES	2010	173	M	Adult	31.1	792966	2438490	97	247	170	20	723.6666667	208	184.6470588
29_HUELGOAT	2009	167	M	NA	31	148676	2391140	104.5	172	156.5	53.5	1043	372.6666667	186.3636364
29_HUELGOAT	2009	167	M	NA	32	148676	2391140	104.5	172	156.5	53.5	1043	372.6666667	186.3636364
22_PLOUNERIN	2012	144	M	Adult	31.3	165889	2412680	105	174.5	158.5	53	982	348.75	188.0526316
22_PLOUNERIN	2012	144	M	Adult	31.4	165889	2412680	105	174.5	158.5	53	982	348.75	188.0526316
22_PLOUNERIN	2012	144	F	Adult	30.8	165889	2412680	105	174.5	158.5	53	982	348.75	188.0526316
22_PLOUNERIN	2012	144	F	Adult	33.7	165889	2412680	105	174.5	158.5	53	982	348.75	188.0526316
22_PLOUNERIN	2012	144	F	Adult	32.9	165889	2412680	105	174.5	158.5	53	982	348.75	188.0526316
22_PLOUNERIN	2012	144	F	Adult	32.7	165889	2412680	105	174.5	158.5	53	982	348.75	188.0526316
22_PLOUNERIN	2012	144	F	Adult	32.5	165889	2412680	105	174.5	158.5	53	982	348.75	188.0526316
22_PLOUNERIN	2012	144	M	Adult	31.7	165889	2412680	105	174.5	158.5	53	982	348.75	188.0526316
22_PLOUNERIN	2012	144	M	NA	31.7	165889	2412680	105	174.5	158.5	53	982	348.75	188.0526316
22_PLOUNERIN	2012	144	M	NA	31.4	165889	2412680	105	174.5	158.5	53	982	348.75	188.0526316
22_PLOUNERIN	2012	144	M	NA	31.3	165889	2412680	105	174.5	158.5	53	982	348.75	188.0526316
22_PLOUNERIN	2012	144	F	NA	32.5	165889	2412680	105	174.5	158.5	53	982	348.75	188.0526316
22_PLOUNERIN	2012	144	F	NA	30.8	165889	2412680	105	174.5	158.5	53	982	348.75	188.0526316
22_PLOUNERIN	2012	144	F	NA	32.7	165889	2412680	105	174.5	158.5	53	982	348.75	188.0526316
22_PLOUNERIN	2012	144	F	NA	33.7	165889	2412680	105	174.5	158.5	53	982	348.75	188.0526316
22_PLOUNERIN	2012	144	F	NA	32.9	165889	2412680	105	174.5	158.5	53	982	348.75	188.0526316
72_VILLAINES-LA-CARELLE	2009	153	M	Adult	30.3	448825	2378420	100.3333333	232.5	166.5	34	721.25	218	190.2352941
72_VILLAINES-LA-CARELLE	2009	153	F	Adult	30.8	448825	2378420	100.3333333	232.5	166.5	34	721.25	218	190.2352941
22_PLOUNEVEZ-QUINTIN	2010	200	F	NA	31.2	186343	2379830	105.5	178.5	161	51	942.75	331.5	190.5
22_PLOUNEVEZ-QUINTIN	2010	200	M	NA	31.2	186343	2379830	105.5	178.5	161	51	942.75	331.5	190.5
22_PLOUNEVEZ-QUINTIN	2010	200	F	NA	28.1	186343	2379830	105.5	178.5	161	51	942.75	331.5	190.5
22_PLOUNEVEZ-QUINTIN	2010	200	F	NA	31.4	186343	2379830	105.5	178.5	161	51	942.75	331.5	190.5
22_PLOUNEVEZ-QUINTIN	2010	200	F	NA	33.6	186343	2379830	105.5	178.5	161	51	942.75	331.5	190.5
22_LAURENAN	2010	135	F	NA	30.5	239318	2368460	105.3333333	187	161.3333333	49.33333333	843.6666667	282	193.2631579
22_LAURENAN	2010	135	M	NA	32.5	239318	2368460	105.3333333	187	161.3333333	49.33333333	843.6666667	282	193.2631579
22_LAURENAN	2010	135	F	NA	32.4	239318	2368460	105.3333333	187	161.3333333	49.33333333	843.6666667	282	193.2631579
22_LAURENAN	2010	135	F	NA	30.6	239318	2368460	105.3333333	187	161.3333333	49.33333333	843.6666667	282	193.2631579
22_LAURENAN	2010	135	M	NA	30	239318	2368460	105.3333333	187	161.3333333	49.33333333	843.6666667	282	193.2631579
22_LAURENAN	2010	135	F	NA	32.3	239318	2368460	105.3333333	187	161.3333333	49.33333333	843.6666667	282	193.2631579
22_BOQUEHO	2010	147	F	NA	32.7	206673	2398810	104.4	181.5	160.5	49.4	895.8333333	312.4	194.3636364
22_BOQUEHO	2010	147	M	NA	30.5	206673	2398810	104.4	181.5	160.5	49.4	895.8333333	312.4	194.3636364
22_BOQUEHO	2010	147	F	NA	31.6	206673	2398810	104.4	181.5	160.5	49.4	895.8333333	312.4	194.3636364
22_BOQUEHO	2010	147	F	NA	32.2	206673	2398810	104.4	181.5	160.5	49.4	895.8333333	312.4	194.3636364
22_BOQUEHO	2010	147	F	NA	32.7	206673	2398810	104.4	181.5	160.5	49.4	895.8333333	312.4	194.3636364
22_BOQUEHO	2010	147	F	NA	32.3	206673	2398810	104.4	181.5	160.5	49.4	895.8333333	312.4	194.3636364
22_BOQUEHO	2012	139	M	NA	30.7	206673	2398810	104.4	181.5	160.5	49.4	895.8333333	312.4	194.3636364
22_BOQUEHO	2012	139	M	NA	31.2	206673	2398810	104.4	181.5	160.5	49.4	895.8333333	312.4	194.3636364
22_BOQUEHO	2012	139	F	NA	33.1	206673	2398810	104.4	181.5	160.5	49.4	895.8333333	312.4	194.3636364
22_BOQUEHO	2009	175	M	NA	30.1	206673	2398810	104.4	181.5	160.5	49.4	895.8333333	312.4	194.3636364
22_BOQUEHO	2009	175	M	NA	32.5	206673	2398810	104.4	181.5	160.5	49.4	895.8333333	312.4	194.3636364
22_BOQUEHO	2009	175	M	NA	32.7	206673	2398810	104.4	181.5	160.5	49.4	895.8333333	312.4	194.3636364
22_PLOUGUERNEVEL	2010	189	M	NA	30.5	185456	2374180	105	178.5	161	51	951.8	334.75	199.45
29_SCAER	2010	187	F	NA	32.5	147903	2353960	104.5	172	157.5	54	1057.25	381	202.7272727
29_SCAER	2010	187	M	NA	32.4	147903	2353960	104.5	172	157.5	54	1057.25	381	202.7272727
29_SCAER	2010	187	M	NA	32.2	147903	2353960	104.5	172	157.5	54	1057.25	381	202.7272727
29_SCAER	2010	187	M	NA	32.1	147903	2353960	104.5	172	157.5	54	1057.25	381	202.7272727
29_SCAER	2010	187	F	NA	31.8	147903	2353960	104.5	172	157.5	54	1057.25	381	202.7272727
29_SCAER	2010	187	F	NA	31.7	147903	2353960	104.5	172	157.5	54	1057.25	381	202.7272727
29_SCAER	2010	187	F	NA	31	147903	2353960	104.5	172	157.5	54	1057.25	381	202.7272727
29_SCAER	2010	187	M	NA	30.8	147903	2353960	104.5	172	157.5	54	1057.25	381	202.7272727
29_SCAER	2010	187	M	NA	30.8	147903	2353960	104.5	172	157.5	54	1057.25	381	202.7272727
29_SCAER	2010	187	M	NA	30.7	147903	2353960	104.5	172	157.5	54	1057.25	381	202.7272727
29_SCAER	2010	187	F	NA	30.5	147903	2353960	104.5	172	157.5	54	1057.25	381	202.7272727
29_SCAER	2010	187	M	NA	30.4	147903	2353960	104.5	172	157.5	54	1057.25	381	202.7272727
29_SCAER	2010	187	M	NA	30.1	147903	2353960	104.5	172	157.5	54	1057.25	381	202.7272727
55_LISLE-EN-BARROIS	2010	176	F	Adult	29.7	801372	2439300	96.5	245.5	169.5	19.5	731	211.3333333	204.0555556
55_LISLE-EN-BARROIS	2010	176	F	Adult	32.5	801372	2439300	96.5	245.5	169.5	19.5	731	211.3333333	204.0555556
55_LISLE-EN-BARROIS	2010	180	M	Adult	30.1	801372	2439300	96.5	245.5	169.5	19.5	731	211.3333333	204.0555556
22_MERLEAC	2011	168	F	NA	33.4	210665	2376750	104	183	160.5	49.5	899.5	310.5	207.8095238
22_MERLEAC	2011	168	F	NA	32.7	210665	2376750	104	183	160.5	49.5	899.5	310.5	207.8095238
22_MERLEAC	2011	168	F	NA	31.8	210665	2376750	104	183	160.5	49.5	899.5	310.5	207.8095238
22_MERLEAC	2011	168	M	NA	32.8	210665	2376750	104	183	160.5	49.5	899.5	310.5	207.8095238
22_MERLEAC	2011	168	F	NA	32.1	210665	2376750	104	183	160.5	49.5	899.5	310.5	207.8095238
22_MERLEAC	2011	168	F	NA	32.1	210665	2376750	104	183	160.5	49.5	899.5	310.5	207.8095238
22_MERLEAC	2011	168	F	NA	32.8	210665	2376750	104	183	160.5	49.5	899.5	310.5	207.8095238
22_CAUREL	2010	187	F	NA	30.6	200722	2371220	103.5	182	159.3333333	47.66666667	923.3333333	325.6666667	209.55
22_CAUREL	2010	187	F	NA	30.8	200722	2371220	103.5	182	159.3333333	47.66666667	923.3333333	325.6666667	209.55
22_CAUREL	2010	187	F	NA	32.2	200722	2371220	103.5	182	159.3333333	47.66666667	923.3333333	325.6666667	209.55
22_CAUREL	2010	187	F	NA	30.5	200722	2371220	103.5	182	159.3333333	47.66666667	923.3333333	325.6666667	209.55
22_CAUREL	2010	187	F	NA	31	200722	2371220	103.5	182	159.3333333	47.66666667	923.3333333	325.6666667	209.55
55_VAUBECOURT	2009	210	F	Adult	32.1	803052	2441790	96	245.5	169.5	19	738.5	212	211.2777778
55_VAUBECOURT	2009	210	F	Adult	31	803052	2441790	96	245.5	169.5	19	738.5	212	211.2777778
22_SAINT-VRAN	2009	149	F	NA	32.9	244118	2371320	104.6666667	188	160.6666667	48.66666667	836	278.3333333	212.2105263
22_SAINT-VRAN	2009	149	F	NA	33	244118	2371320	104.6666667	188	160.6666667	48.66666667	836	278.3333333	212.2105263
22_SAINT-VRAN	2009	149	F	NA	32.3	244118	2371320	104.6666667	188	160.6666667	48.66666667	836	278.3333333	212.2105263
22_SAINT-VRAN	2009	149	F	NA	32.2	244118	2371320	104.6666667	188	160.6666667	48.66666667	836	278.3333333	212.2105263
22_SAINT-VRAN	2009	149	F	NA	32.1	244118	2371320	104.6666667	188	160.6666667	48.66666667	836	278.3333333	212.2105263
22_SAINT-VRAN	2009	149	M	NA	31.6	244118	2371320	104.6666667	188	160.6666667	48.66666667	836	278.3333333	212.2105263
22_SAINT-VRAN	2009	149	F	NA	31.6	244118	2371320	104.6666667	188	160.6666667	48.66666667	836	278.3333333	212.2105263
22_SAINT-VRAN	2009	149	F	NA	31	244118	2371320	104.6666667	188	160.6666667	48.66666667	836	278.3333333	212.2105263
22_SAINT-VRAN	2009	149	F	NA	32	244118	2371320	104.6666667	188	160.6666667	48.66666667	836	278.3333333	212.2105263
22_SAINT-VRAN	2009	149	F	NA	30.9	244118	2371320	104.6666667	188	160.6666667	48.66666667	836	278.3333333	212.2105263
22_SAINT-GILLES-DU-MENE	2010	164	F	NA	31.7	237178	2371770	104	186	160.5	48	857	285.5	219.0909091
22_SAINT-GILLES-DU-MENE	2010	164	F	NA	32.4	237178	2371770	104	186	160.5	48	857	285.5	219.0909091
22_SAINT-GILLES-DU-MENE	2010	164	F	NA	31.6	237178	2371770	104	186	160.5	48	857	285.5	219.0909091
22_SAINT-GILLES-DU-MENE	2010	164	F	NA	32.5	237178	2371770	104	186	160.5	48	857	285.5	219.0909091
22_SAINT-GILLES-DU-MENE	2010	164	F	NA	31.9	237178	2371770	104	186	160.5	48	857	285.5	219.0909091
22_SAINT-GILLES-DU-MENE	2010	164	F	NA	31.1	237178	2371770	104	186	160.5	48	857	285.5	219.0909091
22_SAINT-GILLES-DU-MENE	2010	164	F	NA	32.1	237178	2371770	104	186	160.5	48	857	285.5	219.0909091
22_LANRODEC	2009	146	M	NA	31.1	202602	2402580	103.5	181	160	49.5	908	315.25	223.3125
22_LANRODEC	2009	146	F	NA	31.2	202602	2402580	103.5	181	160	49.5	908	315.25	223.3125
22_LANRODEC	2009	147	M	NA	31.4	202602	2402580	103.5	181	160	49.5	908	315.25	223.3125
22_LANRODEC	2012	137	F	NA	31.3	202602	2402580	103.5	181	160	49.5	908	315.25	223.3125
22_LANRODEC	2012	137	F	NA	30	202602	2402580	103.5	181	160	49.5	908	315.25	223.3125
22_LANRODEC	2012	137	F	NA	31.1	202602	2402580	103.5	181	160	49.5	908	315.25	223.3125
22_LANRODEC	2012	137	M	NA	31.1	202602	2402580	103.5	181	160	49.5	908	315.25	223.3125
22_LANRODEC	2012	137	M	NA	31.2	202602	2402580	103.5	181	160	49.5	908	315.25	223.3125
22_LANRODEC	2012	137	F	NA	32.8	202602	2402580	103.5	181	160	49.5	908	315.25	223.3125
22_LANRODEC	2012	140	F	NA	32	202602	2402580	103.5	181	160	49.5	908	315.25	223.3125
22_LANRODEC	2012	140	F	NA	31.9	202602	2402580	103.5	181	160	49.5	908	315.25	223.3125
22_LANRODEC	2012	140	M	NA	29.8	202602	2402580	103.5	181	160	49.5	908	315.25	223.3125
22_LANRODEC	2012	140	F	NA	31.3	202602	2402580	103.5	181	160	49.5	908	315.25	223.3125
22_LANRODEC	2009	175	M	NA	31.8	202602	2402580	103.5	181	160	49.5	908	315.25	223.3125
22_LANRODEC	2009	175	F	NA	32.1	202602	2402580	103.5	181	160	49.5	908	315.25	223.3125
22_LANRODEC	2009	175	F	NA	32.2	202602	2402580	103.5	181	160	49.5	908	315.25	223.3125
22_LANRODEC	2009	175	F	NA	29.5	202602	2402580	103.5	181	160	49.5	908	315.25	223.3125
22_LANRODEC	2009	175	F	NA	33	202602	2402580	103.5	181	160	49.5	908	315.25	223.3125
22_LANRODEC	2010	172	M	NA	31.6	202602	2402580	103.5	181	160	49.5	908	315.25	223.3125
22_LANRODEC	2010	172	F	NA	31.7	202602	2402580	103.5	181	160	49.5	908	315.25	223.3125
22_LANRODEC	2010	172	M	NA	31.85	202602	2402580	103.5	181	160	49.5	908	315.25	223.3125
22_LANRODEC	2010	172	M	NA	31.9	202602	2402580	103.5	181	160	49.5	908	315.25	223.3125
22_LANRODEC	2010	172	F	NA	32	202602	2402580	103.5	181	160	49.5	908	315.25	223.3125
22_LANRODEC	2010	172	M	NA	32.1	202602	2402580	103.5	181	160	49.5	908	315.25	223.3125
22_LANRODEC	2010	172	F	NA	32.2	202602	2402580	103.5	181	160	49.5	908	315.25	223.3125
22_LANRODEC	2010	172	M	NA	31.08	202602	2402580	103.5	181	160	49.5	908	315.25	223.3125
22_LANRODEC	2010	172	M	NA	30.09	202602	2402580	103.5	181	160	49.5	908	315.25	223.3125
22_LANRODEC	2010	172	M	NA	30.2	202602	2402580	103.5	181	160	49.5	908	315.25	223.3125
22_LANRODEC	2010	172	F	NA	30.62	202602	2402580	103.5	181	160	49.5	908	315.25	223.3125
22_LANRODEC	2010	172	F	NA	30.8	202602	2402580	103.5	181	160	49.5	908	315.25	223.3125
22_LANRODEC	2010	172	M	NA	31	202602	2402580	103.5	181	160	49.5	908	315.25	223.3125
22_LANRODEC	2010	172	F	NA	31.2	202602	2402580	103.5	181	160	49.5	908	315.25	223.3125
22_LANRODEC	2010	172	M	NA	31.25	202602	2402580	103.5	181	160	49.5	908	315.25	223.3125
22_LANRODEC	2010	172	M	NA	32.5	202602	2402580	103.5	181	160	49.5	908	315.25	223.3125
22_LANRODEC	2010	172	F	NA	30.9	202602	2402580	103.5	181	160	49.5	908	315.25	223.3125
22_LANRODEC	2010	172	M	NA	32.57	202602	2402580	103.5	181	160	49.5	908	315.25	223.3125
22_LANRODEC	2010	172	M	NA	32.22	202602	2402580	103.5	181	160	49.5	908	315.25	223.3125
22_LANRODEC	2010	172	F	NA	32.78	202602	2402580	103.5	181	160	49.5	908	315.25	223.3125
54_VILLE-AU-VAL	2010	155	M	Adult	30.9	878495	2433690	95.66666667	250	171.5	18.66666667	730.75	206.25	223.3333333
39_LA_LOYE	2011	144	F	Adult	31.5	844389	2230620	107.5	264.5	188	23.5	878.75	234.5	225.65
39_LA_LOYE	2011	144	F	Adult	32.2	844389	2230620	107.5	264.5	188	23.5	878.75	234.5	225.65
22_SAINT-GILLES-VIEUX-MARCHE	2011	168	F	NA	33	206172	2374550	103	182	160	48.5	917.6666667	319.25	225.8181818
22_SAINT-GILLES-VIEUX-MARCHE	2011	168	F	NA	32.2	206172	2374550	103	182	160	48.5	917.6666667	319.25	225.8181818
22_HERMITAGE-LORGE_(L')	2012	123	F	NA	30.2	217265	2383410	104	183	160	49	891.25	305.75	229.45
22_HERMITAGE-LORGE_(L')	2011	172	M	NA	29.3	217265	2383410	104	183	160	49	891.25	305.75	229.45
22_HERMITAGE-LORGE_(L')	2011	172	M	NA	30.4	217265	2383410	104	183	160	49	891.25	305.75	229.45
22_HERMITAGE-LORGE_(L')	2011	172	F	NA	31	217265	2383410	104	183	160	49	891.25	305.75	229.45
22_HERMITAGE-LORGE_(L')	2011	172	F	NA	31	217265	2383410	104	183	160	49	891.25	305.75	229.45
22_HERMITAGE-LORGE_(L')	2011	172	F	NA	31.1	217265	2383410	104	183	160	49	891.25	305.75	229.45
22_HERMITAGE-LORGE_(L')	2011	172	F	NA	31.2	217265	2383410	104	183	160	49	891.25	305.75	229.45
22_HERMITAGE-LORGE_(L')	2011	172	F	NA	31.3	217265	2383410	104	183	160	49	891.25	305.75	229.45
22_HERMITAGE-LORGE_(L')	2011	172	F	NA	33.8	217265	2383410	104	183	160	49	891.25	305.75	229.45
22_HERMITAGE-LORGE_(L')	2011	172	M	NA	31.8	217265	2383410	104	183	160	49	891.25	305.75	229.45
22_HERMITAGE-LORGE_(L')	2011	172	F	NA	32.5	217265	2383410	104	183	160	49	891.25	305.75	229.45
22_HERMITAGE-LORGE_(L')	2011	172	M	NA	32.2	217265	2383410	104	183	160	49	891.25	305.75	229.45
55_LES_HAUTS-DE-CHEE	2009	209	F	Adult	30.9	807644	2433740	95.25	245.5	168.5	17.25	730.75	213	229.8636364
55_LES_HAUTS-DE-CHEE	2009	209	M	Adult	30.7	807644	2433740	95.25	245.5	168.5	17.25	730.75	213	229.8636364
55_LES_HAUTS-DE-CHEE	2009	209	M	Adult	33.2	807644	2433740	95.25	245.5	168.5	17.25	730.75	213	229.8636364
55_LES_HAUTS-DE-CHEE	2009	209	F	Adult	31.3	807644	2433740	95.25	245.5	168.5	17.25	730.75	213	229.8636364
55_LES_HAUTS-DE-CHEE	2009	209	F	Adult	31.8	807644	2433740	95.25	245.5	168.5	17.25	730.75	213	229.8636364
22_GLOMEL	2011	174	M	NA	31.3	174799	2371780	103.5	176.5	158.5	50.5	993.25	352	230.1
22_GLOMEL	2011	174	F	NA	33.2	174799	2371780	103.5	176.5	158.5	50.5	993.25	352	230.1
22_GLOMEL	2011	174	F	NA	31.7	174799	2371780	103.5	176.5	158.5	50.5	993.25	352	230.1
22_GLOMEL	2011	174	F	NA	31.1	174799	2371780	103.5	176.5	158.5	50.5	993.25	352	230.1
22_GLOMEL	2011	174	M	NA	30.8	174799	2371780	103.5	176.5	158.5	50.5	993.25	352	230.1
22_GLOMEL	2010	190	M	NA	31.8	174799	2371780	103.5	176.5	158.5	50.5	993.25	352	230.1
22_GLOMEL	2010	190	F	NA	32	174799	2371780	103.5	176.5	158.5	50.5	993.25	352	230.1
22_GLOMEL	2010	190	F	NA	31.3	174799	2371780	103.5	176.5	158.5	50.5	993.25	352	230.1
22_GLOMEL	2010	190	M	NA	31.4	174799	2371780	103.5	176.5	158.5	50.5	993.25	352	230.1
22_GLOMEL	2010	190	M	NA	30.5	174799	2371780	103.5	176.5	158.5	50.5	993.25	352	230.1
61_CHAMPSECRET	2011	173	F	Adult	32.5	388910	2404580	98	214	160	37	779.8	238.8	230.6
61_CHAMPSECRET	2011	186	F	Adult	32.1	388910	2404580	98	214	160	37	779.8	238.8	230.6
61_CHAMPSECRET	2011	186	F	Adult	32.4	388910	2404580	98	214	160	37	779.8	238.8	230.6
61_CHAMPSECRET	2011	186	M	Adult	30	388910	2404580	98	214	160	37	779.8	238.8	230.6
61_CHAMPSECRET	2011	187	M	Adult	30.2	388910	2404580	98	214	160	37	779.8	238.8	230.6
61_CHAMPSECRET	2011	187	F	Adult	31.9	388910	2404580	98	214	160	37	779.8	238.8	230.6
61_CHAMPSECRET	2011	187	M	Adult	30	388910	2404580	98	214	160	37	779.8	238.8	230.6
61_CHAMPSECRET	2011	194	M	Adult	31.8	388910	2404580	98	214	160	37	779.8	238.8	230.6
39_SANTANS	2011	144	M	Adult	32.3	852891	2232260	106	263.3333333	186	22.5	917.25	242	239.0555556
39_SANTANS	2011	144	F	Adult	32.6	852891	2232260	106	263.3333333	186	22.5	917.25	242	239.0555556
39_SANTANS	2011	144	M	Adult	32	852891	2232260	106	263.3333333	186	22.5	917.25	242	239.0555556
39_SANTANS	2011	145	F	Adult	32.2	852891	2232260	106	263.3333333	186	22.5	917.25	242	239.0555556
22_SAINT-BIHY	2011	169	M	NA	32	207279	2388420	103.5	182	160	49	903.25	312	239.6
29_BRENNILIS	2011	159	F	NA	32.7	141831	2391480	101.5	171	153.5	52	1082.25	389.3333333	243.55
29_BRENNILIS	2011	159	M	NA	30.7	141831	2391480	101.5	171	153.5	52	1082.25	389.3333333	243.55
29_BRENNILIS	2011	159	M	NA	31.4	141831	2391480	101.5	171	153.5	52	1082.25	389.3333333	243.55
29_BRENNILIS	2010	193	F	NA	32.7	141831	2391480	101.5	171	153.5	52	1082.25	389.3333333	243.55
57_FREYMING-MERLEBACH	2010	194	M	Adult	31.6	925482	2470840	93.5	255	170.6666667	15	763.25	212.5	247.75
57_FREYMING-MERLEBACH	2010	194	M	Adult	31.1	925482	2470840	93.5	255	170.6666667	15	763.25	212.5	247.75
39_CHISSEY-SUR-LOUE	2011	146	M	Adult	30.7	858471	2234530	105	263	184.5	22	944	251.5	253.95
22_TREMARGAT	2011	192	F	NA	32.3	184749	2384940	101.5	179	157.5	47.5	973	341.75	257.1
22_TREMARGAT	2011	192	F	NA	32.1	184749	2384940	101.5	179	157.5	47.5	973	341.75	257.1
39_ETREPIGNEY	2011	143	F	Adult	32	853811	2239860	104.5	262	184.5	21.5	930.75	247	257.6666667
54_MEREVILLE	2010	138	F	Adult	32.2	880344	2405950	94.33333333	251	170.3333333	17	756.5	214.25	260.6842105
54_TONNOY	2010	205	M	Adult	30	889539	2402330	93.66666667	252	170	15.5	782	217.25	274.2352941
54_HOUDREVILLE	2010	141	M	Adult	34.4	877939	2397210	91.5	250.5	167.5	14	785	223	306.5882353
54_HOUDREVILLE	2010	141	M	Adult	32.1	877939	2397210	91.5	250.5	167.5	14	785	223	306.5882353
57_BITCHE	2011	189	M	Adult	32.4	974505	2462150	88.5	255	167	8.5	733	219.6666667	312.2857143
55_BURE	2009	206	F	Adult	31.8	822462	2394300	91	246	165	12.5	748	223.75	326.3478261
88_DOGNEVILLE	2010	167	M	Adult	30	906609	2366140	91.5	258	169.6666667	11.5	866.8	237.8	329.7
88_DOGNEVILLE	2010	167	M	Adult	30.5	906609	2366140	91.5	258	169.6666667	11.5	866.8	237.8	329.7
88_DOGNEVILLE	2010	167	M	Adult	31.6	906609	2366140	91.5	258	169.6666667	11.5	866.8	237.8	329.7
88_DOGNEVILLE	2010	167	F	Adult	32	906609	2366140	91.5	258	169.6666667	11.5	866.8	237.8	329.7
88_DOGNEVILLE	2010	167	M	Adult	32	906609	2366140	91.5	258	169.6666667	11.5	866.8	237.8	329.7
88_DOGNEVILLE	2010	167	M	Adult	31	906609	2366140	91.5	258	169.6666667	11.5	866.8	237.8	329.7
88_DOGNEVILLE	2010	167	M	Adult	31.5	906609	2366140	91.5	258	169.6666667	11.5	866.8	237.8	329.7
88_DOGNEVILLE	2010	167	F	Adult	33.7	906609	2366140	91.5	258	169.6666667	11.5	866.8	237.8	329.7
88_DOGNEVILLE	2010	167	F	Adult	32.5	906609	2366140	91.5	258	169.6666667	11.5	866.8	237.8	329.7
88_DOGNEVILLE	2010	167	M	Adult	31.8	906609	2366140	91.5	258	169.6666667	11.5	866.8	237.8	329.7
57_SCHORBACH	2011	187	M	Adult	31.5	970300	2465460	85.66666667	253	163.6666667	6	770	227.6666667	335
57_SCHORBACH	2011	187	F	Adult	31.3	970300	2465460	85.66666667	253	163.6666667	6	770	227.6666667	335
57_SCHORBACH	2011	187	F	Adult	30.7	970300	2465460	85.66666667	253	163.6666667	6	770	227.6666667	335
57_SCHORBACH	2011	187	M	Adult	29.5	970300	2465460	85.66666667	253	163.6666667	6	770	227.6666667	335
57_SCHORBACH	2011	187	M	Adult	30.2	970300	2465460	85.66666667	253	163.6666667	6	770	227.6666667	335
88_DOMPIERRE	2010	166	F	Adult	32	914096	2369680	91.5	257.5	170	11.5	851	236.3333333	336.1578947
88_GOLBEY	2010	201	M	Adult	31.8	903848	2363590	92	258	169	12	874.75	239.5	342.8125
88_DOMEVRE-SUR-AVIERE	2010	200	F	Adult	32.2	900993	2365890	90.33333333	257.5	167.6666667	11	886	240.6666667	355.1904762
88_DOMEVRE-SUR-AVIERE	2010	200	F	Adult	31	900993	2365890	90.33333333	257.5	167.6666667	11	886	240.6666667	355.1904762
88_DOMEVRE-SUR-AVIERE	2010	200	M	Adult	30.5	900993	2365890	90.33333333	257.5	167.6666667	11	886	240.6666667	355.1904762
88_LONGCHAMP	2010	164	F	Adult	31.3	911122	2365920	90.5	258.5	168.5	11	874.5	239.6666667	361.6363636
88_LONGCHAMP	2010	164	F	Adult	31.5	911122	2365920	90.5	258.5	168.5	11	874.5	239.6666667	361.6363636
84_CHEVAL-BLANC	2011	151	M	Immature	31.7	824609	1869200	117	266.75	194.75	41.25	719.25	241.5	365.7727273
84_CHEVAL-BLANC	2011	151	M	Immature	31.4	824609	1869200	117	266.75	194.75	41.25	719.25	241.5	365.7727273
84_CHEVAL-BLANC	2011	151	M	Immature	30.2	824609	1869200	117	266.75	194.75	41.25	719.25	241.5	365.7727273
84_CHEVAL-BLANC	2011	151	M	Immature	30.6	824609	1869200	117	266.75	194.75	41.25	719.25	241.5	365.7727273
84_CHEVAL-BLANC	2011	166	M	Immature	29.5	824609	1869200	117	266.75	194.75	41.25	719.25	241.5	365.7727273
74_VANZY	2011	116	M	Adult	30	874098	2121140	104	278.6666667	186.25	18.75	928.75	249.6666667	399
74_VANZY	2011	116	F	Adult	33	874098	2121140	104	278.6666667	186.25	18.75	928.75	249.6666667	399
74_VANZY	2011	116	F	Adult	33.3	874098	2121140	104	278.6666667	186.25	18.75	928.75	249.6666667	399
74_SCIEZ	2010	201	NA	NA	31	911283	2155220	97	277	179.4	12	943	250.4	420.4782609
34_SOUBES	2009	155	F	Adult	32.2	681844	1864740	121.75	268	197	48.75	742	219.25	425.1428571
34_SOUBES	2009	155	F	Adult	32.2	681844	1864740	121.75	268	197	48.75	742	219.25	425.1428571
34_SOUBES	2009	155	F	Adult	31.5	681844	1864740	121.75	268	197	48.75	742	219.25	425.1428571
34_SOUBES	2009	155	F	Adult	31.5	681844	1864740	121.75	268	197	48.75	742	219.25	425.1428571
34_SOUBES	2009	155	F	Adult	31.2	681844	1864740	121.75	268	197	48.75	742	219.25	425.1428571
34_SOUBES	2009	155	F	Adult	31.2	681844	1864740	121.75	268	197	48.75	742	219.25	425.1428571
74_MEYTHET	2010	202	NA	NA	32.7	891562	2109020	101	284.5	183.5	14.5	933.6666667	253	441.9411765
74_MEYTHET	2010	202	NA	NA	30.7	891562	2109020	101	284.5	183.5	14.5	933.6666667	253	441.9411765
74_MEYTHET	2010	202	F	NA	31.3	891562	2109020	101	284.5	183.5	14.5	933.6666667	253	441.9411765
88_HADOL	2011	170	F	Adult	30.6	906831	2350580	86	258.5	164	6.5	973	268.75	452.5555556
