# Supplementary material for: Body size information in large-scale acoustic bat databases
Source: PeerJ. 2018 Aug 24;6:e5370. doi: 10.7717/peerj.5370 (PMC6110253; doi:10.7717/peerj.5370)
Supplement: Supplemental Information 4 — Please refer to the Metadata for detailed descriptions. [file peerj-06-5370-s004.csv]

File_name	LowFc	SlopeQCF	circuit_id	segment_id	survey	temperature_degreeC	day_of_year	habitat	call_abundance	X	Y	altitude	Worldclim10	Worldclim11	Worldclim12	Worldclim1	Worldclim7	Worldclim16
Cir1-2009-Pass2-Tron1-chiro.WAV	48.34	-1.37	1	1	2	16.5	246	Residential	10	661084	2434980	80	176.5	30.75	623	104.75	243.75	168
Cir1-2009-Pass2-Tron1-chiro.WAV	45.69	-1.21	1	1	2	16.5	246	Residential	10	661084	2434980	80	176.5	30.75	623	104.75	243.75	168
Cir1-2009-Pass2-Tron1-chiro.WAV	48.15	-0.09	1	1	2	16.5	246	Residential	10	661084	2434980	80	176.5	30.75	623	104.75	243.75	168
Cir1-2009-Pass2-Tron1-chiro.WAV	47.29	-1.44	1	1	2	16.5	246	Residential	23	660416	2435610	61	176.5	30.75	623	104.75	243.75	168
Cir1-2009-Pass2-Tron1-chiro.WAV	48.3	-3.89	1	1	2	16.5	246	Residential	10	661084	2434980	80	176.5	30.75	623	104.75	243.75	168
Cir1-2009-Pass2-Tron1-chiro.WAV	46.57	-1.97	1	1	2	16.5	246	Residential	23	660416	2435610	61	176.5	30.75	623	104.75	243.75	168
Cir1-2009-Pass2-Tron1-chiro.WAV	48.26	-0.76	1	1	2	16.5	246	Residential	10	661084	2434980	80	176.5	30.75	623	104.75	243.75	168
Cir1-2009-Pass2-Tron1-chiro.WAV	47.28	-1.68	1	1	2	16.5	246	Residential	23	660416	2435610	61	176.5	30.75	623	104.75	243.75	168
Cir1-2009-Pass2-Tron1-chiro.WAV	48.41	-1.41	1	1	2	16.5	246	Residential	10	661084	2434980	80	176.5	30.75	623	104.75	243.75	168
Cir1-2009-Pass2-Tron1-chiro.WAV	45.66	-1.23	1	1	2	16.5	246	Residential	10	661084	2434980	80	176.5	30.75	623	104.75	243.75	168
Cir1-2009-Pass2-Tron1-chiro.WAV	45.88	-0.66	1	1	2	16.5	246	Residential	7	660667	2435470	75	176.5	30.75	623	104.75	243.75	168
Cir1-2009-Pass2-Tron1-chiro.WAV	45.44	-1.27	1	1	2	16.5	246	Residential	10	661084	2434980	80	176.5	30.75	623	104.75	243.75	168
Cir1-2009-Pass2-Tron1-chiro.WAV	44.79	-1.3	1	1	2	16.5	246	Residential	10	661084	2434980	80	176.5	30.75	623	104.75	243.75	168
Cir1-2009-Pass2-Tron1-chiro.WAV	48.69	-0.62	1	1	2	16.5	246	Residential	10	661084	2434980	80	176.5	30.75	623	104.75	243.75	168
Cir1-2009-Pass1-Tron10-chiro.WAV	47.17	-3.33	1	10	1	16	173	Forest	25	660193	2434650	61	175.75	30	629	104	243.25	171
Cir1-2009-Pass1-Tron10-chiro.WAV	45.04	-0.78	1	10	1	16	173	Forest	25	660193	2434650	61	175.75	30	629	104	243.25	171
Cir1-2009-Pass1-Tron10-chiro.WAV	43.24	-0.51	1	10	1	16	173	Forest	25	660193	2434650	61	175.75	30	629	104	243.25	171
Cir1-2009-Pass2-Tron10-chiro.WAV	47.75	-2.19	1	10	2	16.5	246	Forest	23	660193	2434650	61	175.75	30	629	104	243.25	171
Cir1-2009-Pass2-Tron10-chiro.WAV	50.42	-5.35	1	10	2	16.5	246	Forest	7	660037	2434980	66	175.75	30	629	104	243.25	171
Cir1-2009-Pass1-Tron10-chiro.WAV	46.1	-1.24	1	10	1	16	173	Forest	16	660566	2434510	64	175.75	30	629	104	243.25	171
Cir1-2009-Pass1-Tron10-chiro.WAV	46.98	-3.49	1	10	1	16	173	Forest	16	660566	2434510	64	175.75	30	629	104	243.25	171
Cir1-2009-Pass1-Tron10-chiro.WAV	48.54	-0.48	1	10	1	16	173	Forest	16	660566	2434510	64	175.75	30	629	104	243.25	171
Cir1-2009-Pass1-Tron10-chiro.WAV	47.11	-0.4	1	10	1	16	173	Forest	16	660566	2434510	64	175.75	30	629	104	243.25	171
Cir1-2009-Pass1-Tron10-chiro.WAV	47.03	-3.62	1	10	1	16	173	Forest	25	660193	2434650	61	175.75	30	629	104	243.25	171
Cir1-2009-Pass2-Tron10-chiro.WAV	47.68	-3.34	1	10	2	16.5	246	Forest	23	660193	2434650	61	175.75	30	629	104	243.25	171
Cir1-2009-Pass2-Tron10-chiro.WAV	47.65	-2.09	1	10	2	16.5	246	Forest	23	660193	2434650	61	175.75	30	629	104	243.25	171
Cir1-2009-Pass1-Tron10-chiro.WAV	48.11	-1.62	1	10	1	16	173	Forest	16	660566	2434510	64	175.75	30	629	104	243.25	171
Cir1-2009-Pass2-Tron10-chiro.WAV	47.89	-1.91	1	10	2	16.5	246	Forest	23	660193	2434650	61	175.75	30	629	104	243.25	171
Cir1-2009-Pass1-Tron10-chiro.WAV	44.99	-0.53	1	10	1	16	173	Forest	16	660566	2434510	64	175.75	30	629	104	243.25	171
Cir1-2009-Pass1-Tron10-chiro.WAV	45.27	-0.54	1	10	1	16	173	Forest	16	660566	2434510	64	175.75	30	629	104	243.25	171
Cir1-2009-Pass1-Tron10-chiro.WAV	45.18	-1.16	1	10	1	16	173	Forest	25	660193	2434650	61	175.75	30	629	104	243.25	171
Cir1-2009-Pass1-Tron10-chiro.WAV	46.37	-0.66	1	10	1	16	173	Forest	16	660566	2434510	64	175.75	30	629	104	243.25	171
Cir1-2009-Pass2-Tron10-chiro.WAV	48.05	-4.7	1	10	2	16.5	246	Forest	7	660037	2434980	66	175.75	30	629	104	243.25	171
Cir1-2009-Pass2-Tron10-chiro.WAV	46.95	-1.51	1	10	2	16.5	246	Forest	23	660193	2434650	61	175.75	30	629	104	243.25	171
Cir1-2009-Pass1-Tron10-chiro.WAV	46.37	-1.32	1	10	1	16	173	Forest	16	660566	2434510	64	175.75	30	629	104	243.25	171
Cir1-2009-Pass2-Tron10-chiro.WAV	47.08	-1.77	1	10	2	16.5	246	Forest	23	660193	2434650	61	175.75	30	629	104	243.25	171
Cir1-2009-Pass2-Tron10-chiro.WAV	47.3	-1.6	1	10	2	16.5	246	Forest	23	660193	2434650	61	175.75	30	629	104	243.25	171
Cir1-2009-Pass1-Tron10-chiro.WAV	44.84	-1.53	1	10	1	16	173	Forest	25	660193	2434650	61	175.75	30	629	104	243.25	171
Cir1-2009-Pass1-Tron10-chiro.WAV	44.33	-1.48	1	10	1	16	173	Forest	25	660193	2434650	61	175.75	30	629	104	243.25	171
Cir1-2009-Pass1-Tron10-chiro.WAV	45.61	-1.14	1	10	1	16	173	Forest	25	660193	2434650	61	175.75	30	629	104	243.25	171
Cir1-2009-Pass1-Tron2-chiro.WAV	44.62	-1.45	1	2	1	16	173	Agriculture	9	663079	2434930	101	173	28	642.5	101.5	242.5	173
Cir1-2009-Pass1-Tron2-chiro.WAV	46.45	-1.22	1	2	1	16	173	Agriculture	9	663079	2434930	101	173	28	642.5	101.5	242.5	173
Cir1-2009-Pass2-Tron2-chiro.WAV	45.19	-1.19	1	2	2	16.5	246	Residential	19	662381	2435390	122	173	28	642.5	101.5	242.5	173
Cir1-2009-Pass1-Tron2-chiro.WAV	43.41	-0.34	1	2	1	16	173	Agriculture	9	663079	2434930	101	173	28	642.5	101.5	242.5	173
Cir1-2009-Pass1-Tron2-chiro.WAV	50.64	-1.28	1	2	1	16	173	Residential	16	662381	2435390	122	173	28	642.5	101.5	242.5	173
Cir1-2009-Pass2-Tron2-chiro.WAV	49.7	-5.15	1	2	2	16.5	246	Residential	19	662381	2435390	122	173	28	642.5	101.5	242.5	173
Cir1-2009-Pass1-Tron2-chiro.WAV	51.2	-0.68	1	2	1	16	173	Residential	16	662381	2435390	122	173	28	642.5	101.5	242.5	173
Cir1-2009-Pass2-Tron2-chiro.WAV	48.28	-0.8	1	2	2	16.5	246	Agriculture	20	663079	2434930	101	173	28	642.5	101.5	242.5	173
Cir1-2009-Pass2-Tron2-chiro.WAV	49.24	-0.62	1	2	2	16.5	246	Agriculture	20	663079	2434930	101	173	28	642.5	101.5	242.5	173
Cir1-2009-Pass2-Tron2-chiro.WAV	49.38	-0.69	1	2	2	16.5	246	Agriculture	20	663079	2434930	101	173	28	642.5	101.5	242.5	173
Cir1-2009-Pass2-Tron3-chiro.WAV	50.02	-0.57	1	3	2	16.5	246	Agriculture	7	665211	2434550	85	173.75	29	634.5	102.5	243.5	170
Cir1-2009-Pass2-Tron4-chiro.WAV	47.7	-0.12	1	4	2	16.5	246	Agriculture	23	667389	2433640	167	170.5	26.25	653.5	99.25	242.75	174
Cir1-2009-Pass2-Tron4-chiro.WAV	47.08	-0.3	1	4	2	16.5	246	Agriculture	19	667166	2433950	151	170.5	26.25	653.5	99.25	242.75	174
Cir1-2009-Pass2-Tron4-chiro.WAV	47.51	-2.29	1	4	2	16.5	246	Agriculture	19	667166	2433950	151	170.5	26.25	653.5	99.25	242.75	174
Cir1-2009-Pass2-Tron4-chiro.WAV	45.44	-0.39	1	4	2	16.5	246	Agriculture	19	667166	2433950	151	170.5	26.25	653.5	99.25	242.75	174
Cir1-2009-Pass2-Tron4-chiro.WAV	45.96	0.04	1	4	2	16.5	246	Agriculture	19	667166	2433950	151	170.5	26.25	653.5	99.25	242.75	174
Cir1-2009-Pass2-Tron4-chiro.WAV	46.22	-0.7	1	4	2	16.5	246	Agriculture	23	667389	2433640	167	170.5	26.25	653.5	99.25	242.75	174
Cir1-2009-Pass2-Tron4-chiro.WAV	46.48	-0.6	1	4	2	16.5	246	Agriculture	19	667166	2433950	151	170.5	26.25	653.5	99.25	242.75	174
Cir1-2009-Pass2-Tron4-chiro.WAV	46.5	-0.22	1	4	2	16.5	246	Agriculture	23	667389	2433640	167	170.5	26.25	653.5	99.25	242.75	174
Cir1-2009-Pass1-Tron4-chiro.WAV	42.41	-0.16	1	4	1	16	173	Residential	9	668092	2433390	172	170.5	26.25	653.5	99.25	242.75	174
Cir1-2009-Pass2-Tron4-chiro.WAV	46.17	-0.76	1	4	2	16.5	246	Agriculture	19	667166	2433950	151	170.5	26.25	653.5	99.25	242.75	174
Cir1-2009-Pass2-Tron4-chiro.WAV	47.19	-0.62	1	4	2	16.5	246	Agriculture	19	667166	2433950	151	170.5	26.25	653.5	99.25	242.75	174
Cir1-2009-Pass2-Tron4-chiro.WAV	46.72	0.12	1	4	2	16.5	246	Agriculture	19	667166	2433950	151	170.5	26.25	653.5	99.25	242.75	174
Cir1-2009-Pass2-Tron4-chiro.WAV	47.82	-0.56	1	4	2	16.5	246	Agriculture	19	667166	2433950	151	170.5	26.25	653.5	99.25	242.75	174
Cir1-2009-Pass2-Tron4-chiro.WAV	48	-0.91	1	4	2	16.5	246	Agriculture	19	667166	2433950	151	170.5	26.25	653.5	99.25	242.75	174
Cir1-2009-Pass2-Tron5-chiro.WAV	48.68	-0.25	1	5	2	16.5	246	Agriculture	20	670198	2432140	119	172	27.33333333	640.6666667	100.6666667	243.6666667	172
Cir1-2009-Pass1-Tron5-chiro.WAV	44.01	-0.3	1	5	1	16	173	Agriculture	25	670072	2432790	155	172	27.33333333	640.6666667	100.6666667	243.6666667	172
Cir1-2009-Pass2-Tron5-chiro.WAV	50.29	-1.11	1	5	2	16.5	246	Agriculture	20	670198	2432140	119	172	27.33333333	640.6666667	100.6666667	243.6666667	172
Cir1-2009-Pass2-Tron5-chiro.WAV	48.69	-0.54	1	5	2	16.5	246	Agriculture	20	670198	2432140	119	172	27.33333333	640.6666667	100.6666667	243.6666667	172
Cir1-2009-Pass2-Tron5-chiro.WAV	50.38	-1.66	1	5	2	16.5	246	Agriculture	20	670198	2432140	119	172	27.33333333	640.6666667	100.6666667	243.6666667	172
Cir1-2009-Pass2-Tron5-chiro.WAV	49.39	-1.13	1	5	2	16.5	246	Agriculture	20	670198	2432140	119	172	27.33333333	640.6666667	100.6666667	243.6666667	172
Cir1-2009-Pass1-Tron5-chiro.WAV	47.15	-2.62	1	5	1	16	173	Agriculture	25	670072	2432790	155	172	27.33333333	640.6666667	100.6666667	243.6666667	172
Cir12-2009-Pass1-Tron5-Chiro.wav	46.31	-1.03	1	5	1	16	173	Agriculture	4	670132	2431830	99	172	27.33333333	640.6666667	100.6666667	243.6666667	172
Cir1-2009-Pass2-Tron5-chiro.WAV	47.68	-0.17	1	5	2	16.5	246	Agriculture	23	670072	2432790	155	172	27.33333333	640.6666667	100.6666667	243.6666667	172
Cir1-2009-Pass2-Tron5-chiro.WAV	47.06	-0.6	1	5	2	16.5	246	Agriculture	23	670072	2432790	155	172	27.33333333	640.6666667	100.6666667	243.6666667	172
Cir1-2009-Pass1-Tron5-chiro.WAV	44.41	-0.28	1	5	1	16	173	Agriculture	25	670072	2432790	155	172	27.33333333	640.6666667	100.6666667	243.6666667	172
Cir1-2009-Pass2-Tron5-chiro.WAV	48.13	-0.62	1	5	2	16.5	246	Agriculture	23	670072	2432790	155	172	27.33333333	640.6666667	100.6666667	243.6666667	172
Cir1-2009-Pass2-Tron5-chiro.WAV	47.89	-0.41	1	5	2	16.5	246	Agriculture	23	670072	2432790	155	172	27.33333333	640.6666667	100.6666667	243.6666667	172
Cir1-2009-Pass1-Tron6-chiro.WAV	46.68	-0.93	1	6	1	16	173	Residential	9	668298	2432360	84	172	27.25	642.25	100.5	244.25	168
Cir1-2009-Pass1-Tron6-chiro.WAV	44.64	-0.28	1	6	1	16	173	Residential	24	668548	2432570	86	172	27.25	642.25	100.5	244.25	168
Cir1-2009-Pass1-Tron6-chiro.WAV	46.86	-0.17	1	6	1	16	173	Residential	9	668298	2432360	84	172	27.25	642.25	100.5	244.25	168
Cir1-2009-Pass1-Tron6-chiro.WAV	48.67	-2.52	1	6	1	16	173	Residential	9	668298	2432360	84	172	27.25	642.25	100.5	244.25	168
Cir1-2009-Pass1-Tron6-chiro.WAV	44.18	-0.67	1	6	1	16	173	Residential	24	668548	2432570	86	172	27.25	642.25	100.5	244.25	168
Cir1-2009-Pass1-Tron6-chiro.WAV	46.15	-0.53	1	6	1	16	173	Residential	9	668298	2432360	84	172	27.25	642.25	100.5	244.25	168
Cir1-2009-Pass1-Tron6-chiro.WAV	49.62	-2.37	1	6	1	16	173	Residential	9	668298	2432360	84	172	27.25	642.25	100.5	244.25	168
Cir1-2009-Pass2-Tron7-chiro.WAV	46.93	-0.23	1	7	2	16.5	246	Residential	20	666162	2432110	168	173.3333333	28.33333333	639	101.6666667	244	171
Cir1-2009-Pass1-Tron7-chiro.WAV	44.42	-0.77	1	7	1	16	173	Forest	16	666909	2431520	165	173.3333333	28.33333333	639	101.6666667	244	171
Cir1-2009-Pass1-Tron7-chiro.WAV	43.62	-0.52	1	7	1	16	173	Forest	16	666909	2431520	165	173.3333333	28.33333333	639	101.6666667	244	171
Cir1-2009-Pass2-Tron7-chiro.WAV	47.91	-1.17	1	7	2	16.5	246	Residential	20	666162	2432110	168	173.3333333	28.33333333	639	101.6666667	244	171
Cir1-2009-Pass2-Tron7-chiro.WAV	47.89	-0.73	1	7	2	16.5	246	Residential	20	666162	2432110	168	173.3333333	28.33333333	639	101.6666667	244	171
Cir1-2009-Pass1-Tron7-chiro.WAV	44.7	-0.4	1	7	1	16	173	Residential	4	665876	2432390	169	173.3333333	28.33333333	639	101.6666667	244	171
Cir1-2009-Pass2-Tron7-chiro.WAV	46.05	-0.55	1	7	2	16.5	246	Residential	20	666162	2432110	168	173.3333333	28.33333333	639	101.6666667	244	171
Cir1-2009-Pass2-Tron7-chiro.WAV	45.28	-0.28	1	7	2	16.5	246	Residential	20	666162	2432110	168	173.3333333	28.33333333	639	101.6666667	244	171
Cir1-2009-Pass1-Tron7-chiro.WAV	44.72	-0.09	1	7	1	16	173	Residential	4	665876	2432390	169	173.3333333	28.33333333	639	101.6666667	244	171
Cir1-2009-Pass2-Tron7-chiro.WAV	46.24	-0.79	1	7	2	16.5	246	Residential	20	666162	2432110	168	173.3333333	28.33333333	639	101.6666667	244	171
Cir1-2009-Pass1-Tron7-chiro.WAV	49.57	-1.95	1	7	1	16	173	Forest	24	666415	2431800	168	173.3333333	28.33333333	639	101.6666667	244	171
Cir1-2009-Pass1-Tron7-chiro.WAV	45.88	-0.29	1	7	1	16	173	Forest	24	666415	2431800	168	173.3333333	28.33333333	639	101.6666667	244	171
Cir1-2009-Pass1-Tron7-chiro.WAV	49.53	-2.83	1	7	1	16	173	Forest	24	666415	2431800	168	173.3333333	28.33333333	639	101.6666667	244	171
Cir1-2009-Pass1-Tron7-chiro.WAV	47.58	-1.35	1	7	1	16	173	Forest	24	666415	2431800	168	173.3333333	28.33333333	639	101.6666667	244	171
Cir1-2009-Pass2-Tron7-chiro.WAV	46.4	-0.45	1	7	2	16.5	246	Residential	20	666162	2432110	168	173.3333333	28.33333333	639	101.6666667	244	171
Cir1-2009-Pass1-Tron7-chiro.WAV	44.64	-0.36	1	7	1	16	173	Residential	4	665876	2432390	169	173.3333333	28.33333333	639	101.6666667	244	171
Cir1-2009-Pass1-Tron8-chiro.WAV	45.19	-1.38	1	8	1	16	173	Forest	24	665324	2433810	86	175	30.33333333	625.3333333	103.6666667	244.3333333	168.6666667
Cir1-2009-Pass2-Tron8-chiro.WAV	47.91	-0.41	1	8	2	16.5	246	Residential	20	664952	2433790	110	175	30.33333333	625.3333333	103.6666667	244.3333333	168.6666667
Cir1-2009-Pass2-Tron8-chiro.WAV	49.36	-3.06	1	8	2	16.5	246	Residential	20	664952	2433790	110	175	30.33333333	625.3333333	103.6666667	244.3333333	168.6666667
Cir1-2009-Pass1-Tron8-chiro.WAV	48.62	-0.85	1	8	1	16	173	Forest	24	665324	2433810	86	175	30.33333333	625.3333333	103.6666667	244.3333333	168.6666667
Cir1-2009-Pass1-Tron8-chiro.WAV	46.27	-0.29	1	8	1	16	173	Forest	24	665324	2433810	86	175	30.33333333	625.3333333	103.6666667	244.3333333	168.6666667
Cir1-2009-Pass1-Tron8-chiro.WAV	48.47	-0.17	1	8	1	16	173	Forest	24	665324	2433810	86	175	30.33333333	625.3333333	103.6666667	244.3333333	168.6666667
Cir1-2009-Pass1-Tron8-chiro.WAV	42.55	-0.2	1	8	1	16	173	Forest	24	665324	2433810	86	175	30.33333333	625.3333333	103.6666667	244.3333333	168.6666667
Cir1-2009-Pass2-Tron8-chiro.WAV	47.68	-0.96	1	8	2	16.5	246	Residential	20	664952	2433790	110	175	30.33333333	625.3333333	103.6666667	244.3333333	168.6666667
Cir1-2009-Pass2-Tron8-chiro.WAV	48.7	0.01	1	8	2	16.5	246	Residential	20	664952	2433790	110	175	30.33333333	625.3333333	103.6666667	244.3333333	168.6666667
Cir1-2009-Pass1-Tron8-chiro.WAV	47.36	-0.43	1	8	1	16	173	Forest	24	665324	2433810	86	175	30.33333333	625.3333333	103.6666667	244.3333333	168.6666667
Cir1-2009-Pass1-Tron8-chiro.WAV	46.74	-0.57	1	8	1	16	173	Forest	24	665324	2433810	86	175	30.33333333	625.3333333	103.6666667	244.3333333	168.6666667
Cir1-2009-Pass1-Tron8-chiro.WAV	45.14	-0.94	1	8	1	16	173	Forest	24	665324	2433810	86	175	30.33333333	625.3333333	103.6666667	244.3333333	168.6666667
Cir1-2009-Pass1-Tron8-chiro.WAV	47.01	-1	1	8	1	16	173	Forest	24	665324	2433810	86	175	30.33333333	625.3333333	103.6666667	244.3333333	168.6666667
Cir1-2009-Pass1-Tron8-chiro.WAV	45.02	-0.88	1	8	1	16	173	Forest	24	665324	2433810	86	175	30.33333333	625.3333333	103.6666667	244.3333333	168.6666667
Cir1-2009-Pass1-Tron8-chiro.WAV	47.05	-0.61	1	8	1	16	173	Forest	24	665324	2433810	86	175	30.33333333	625.3333333	103.6666667	244.3333333	168.6666667
Cir1-2009-Pass1-Tron8-chiro.WAV	45.63	-0.04	1	8	1	16	173	Forest	24	665324	2433810	86	175	30.33333333	625.3333333	103.6666667	244.3333333	168.6666667
Cir1-2009-Pass2-Tron9-chiro.WAV	46.46	-0.2	1	9	2	16.5	246	Residential	7	662558	2434470	70	177.25	31.5	616	105.5	243.75	165.75
Cir1-2009-Pass2-Tron9-chiro.WAV	46.53	-0.18	1	9	2	16.5	246	Agriculture	19	663285	2434220	68	177.25	31.5	616	105.5	243.75	165.75
Cir1-2009-Pass2-Tron9-chiro.WAV	45.6	-0.41	1	9	2	16.5	246	Agriculture	19	663285	2434220	68	177.25	31.5	616	105.5	243.75	165.75
Cir1-2009-Pass2-Tron9-chiro.WAV	46.22	-0.3	1	9	2	16.5	246	Agriculture	19	663285	2434220	68	177.25	31.5	616	105.5	243.75	165.75
Cir1-2009-Pass2-Tron9-chiro.WAV	47.52	-0.06	1	9	2	16.5	246	Agriculture	19	663285	2434220	68	177.25	31.5	616	105.5	243.75	165.75
Cir1-2009-Pass2-Tron9-chiro.WAV	46.68	0.28	1	9	2	16.5	246	Agriculture	19	663285	2434220	68	177.25	31.5	616	105.5	243.75	165.75
Cir1-2009-Pass2-Tron9-chiro.WAV	45.3	-0.09	1	9	2	16.5	246	Residential	23	662933	2434360	71	177.25	31.5	616	105.5	243.75	165.75
Cir1-2009-Pass2-Tron9-chiro.WAV	46.46	-0.2	1	9	2	16.5	246	Agriculture	19	663285	2434220	68	177.25	31.5	616	105.5	243.75	165.75
Cir1-2009-Pass2-Tron9-chiro.WAV	47.01	-0.27	1	9	2	16.5	246	Agriculture	19	663285	2434220	68	177.25	31.5	616	105.5	243.75	165.75
Cir1-2009-Pass2-Tron9-chiro.WAV	47.45	-0.76	1	9	2	16.5	246	Residential	23	662933	2434360	71	177.25	31.5	616	105.5	243.75	165.75
Cir1-2009-Pass2-Tron9-chiro.WAV	46.17	-0.61	1	9	2	16.5	246	Residential	23	662933	2434360	71	177.25	31.5	616	105.5	243.75	165.75
Cir1-2009-Pass2-Tron9-chiro.WAV	47.66	-0.94	1	9	2	16.5	246	Residential	23	662933	2434360	71	177.25	31.5	616	105.5	243.75	165.75
Cir1-2009-Pass2-Tron9-chiro.WAV	45.7	-0.93	1	9	2	16.5	246	Residential	23	662933	2434360	71	177.25	31.5	616	105.5	243.75	165.75
Cir1-2009-Pass2-Tron9-chiro.WAV	46.18	-0.16	1	9	2	16.5	246	Residential	7	662558	2434470	70	177.25	31.5	616	105.5	243.75	165.75
Cir1-2009-Pass2-Tron9-chiro.WAV	47.68	-0.89	1	9	2	16.5	246	Residential	23	662933	2434360	71	177.25	31.5	616	105.5	243.75	165.75
Cir10-2009-Pass2-Tron10-chiro.WAV	46.85	-0.58	10	10	2	17.25	262	Agriculture	6	661908	2392110	138	177	31	643	105	245.3333333	172
Cir10-2009-Pass1-Tron10-chiro.WAV	43.92	-0.26	10	10	1	17	167	Residential	7	661949	2392740	130	177	31	643	105	245.3333333	172
Cir10-2009-Pass2-Tron10-chiro.WAV	45.12	-0.09	10	10	2	17.25	262	Agriculture	1	662154	2392400	132	177	31	643	105	245.3333333	172
Cir10-2009-Pass2-Tron10-chiro.WAV	47.89	-0.92	10	10	2	17.25	262	Agriculture	6	661908	2392110	138	177	31	643	105	245.3333333	172
Cir10-2009-Pass2-Tron10-chiro.WAV	50.39	-3.22	10	10	2	17.25	262	Agriculture	6	661908	2392110	138	177	31	643	105	245.3333333	172
Cir10-2009-Pass2-Tron10-chiro.WAV	45.59	-0.71	10	10	2	17.25	262	Agriculture	6	661908	2392110	138	177	31	643	105	245.3333333	172
Cir10-2009-Pass1-Tron10-chiro.WAV	44.22	-0.43	10	10	1	17	167	Residential	7	661949	2392740	130	177	31	643	105	245.3333333	172
Cir10-2009-Pass2-Tron10-chiro.WAV	48.06	-3.04	10	10	2	17.25	262	Agriculture	6	661908	2392110	138	177	31	643	105	245.3333333	172
Cir10-2009-Pass2-Tron10-chiro.WAV	47.26	-0.15	10	10	2	17.25	262	Agriculture	6	661908	2392110	138	177	31	643	105	245.3333333	172
Cir10-2009-Pass2-Tron4-chiro.WAV	46.29	-1.31	10	4	2	17.25	262	Agriculture	3	652225	2398020	123	178	31.25	646	106	245.25	172.5
Cir10-2009-Pass2-Tron4-chiro.WAV	45.79	0.37	10	4	2	17.25	262	Agriculture	3	652225	2398020	123	178	31.25	646	106	245.25	172.5
Cir10-2009-Pass2-Tron4-chiro.WAV	43.8	-0.4	10	4	2	17.25	262	Agriculture	3	652225	2398020	123	178	31.25	646	106	245.25	172.5
Cir10-2009-Pass1-Tron5-chiro.WAV	45.32	-0.3	10	5	1	17	167	Agriculture	7	652724	2396020	130	178	31	647.75	105.25	245.5	173
Cir10-2009-Pass1-Tron5-chiro.WAV	45.32	-0.3	10	5	1	17	167	Agriculture	7	652724	2396020	130	178	31	647.75	105.25	245.5	173
Cir10-2009-Pass1-Tron5-chiro.WAV	45.54	-0.28	10	5	1	17	167	Agriculture	7	652724	2396020	130	178	31	647.75	105.25	245.5	173
Cir10-2009-Pass1-Tron5-chiro.WAV	45.95	-0.24	10	5	1	17	167	Agriculture	7	652724	2396020	130	178	31	647.75	105.25	245.5	173
Cir10-2009-Pass1-Tron8-chiro.WAV	44.62	-0.26	10	8	1	17	167	Residential	9	659555	2393340	134	176.25	30.25	650.75	104.25	245.5	173.5
Cir10-2009-Pass1-Tron8-chiro.WAV	43.84	-0.03	10	8	1	17	167	Residential	9	659555	2393340	134	176.25	30.25	650.75	104.25	245.5	173.5
Cir10-2009-Pass1-Tron8-chiro.WAV	43.72	-0.12	10	8	1	17	167	Residential	9	659555	2393340	134	176.25	30.25	650.75	104.25	245.5	173.5
Cir10-2009-Pass1-Tron9-chiro.WAV	45.26	-0.33	10	9	1	17	167	Residential	9	660983	2391070	140	176.6666667	30	651	104	246.6666667	174
Cir10-2009-Pass1-Tron9-chiro.WAV	46.11	-0.14	10	9	1	17	167	Residential	9	660983	2391070	140	176.6666667	30	651	104	246.6666667	174
Cir10-2009-Pass1-Tron9-chiro.WAV	46.29	-0.54	10	9	1	17	167	Residential	9	660983	2391070	140	176.6666667	30	651	104	246.6666667	174
Cir100-2009-Pass2-Tron10-Chiro.WAV	49.05	-1.11	100	10	2	NA	NA	NA	7	594212	2644220	10	168	42	651	105	199	206.3333333
Cir100-2009-Pass2-Tron10-Chiro.WAV	45.54	-0.29	100	10	2	NA	NA	NA	6	594027	2644440	10	168	42	651	105	199	206.3333333
Cir100-2009-Pass2-Tron10-Chiro.WAV	47.34	-2.52	100	10	2	NA	NA	NA	7	594212	2644220	10	168	42	651	105	199	206.3333333
Cir100-2009-Pass2-Tron10-Chiro.WAV	45.66	-0.44	100	10	2	NA	NA	NA	7	594212	2644220	10	168	42	651	105	199	206.3333333
Cir100-2009-Pass2-Tron10-Chiro.WAV	47.55	-0.85	100	10	2	NA	NA	NA	6	594027	2644440	10	168	42	651	105	199	206.3333333
Cir100-2009-Pass2-Tron10-Chiro.WAV	47.78	-0.81	100	10	2	NA	NA	NA	6	594027	2644440	10	168	42	651	105	199	206.3333333
Cir100-2009-Pass2-Tron10-Chiro.WAV	47.57	-0.54	100	10	2	NA	NA	NA	6	594027	2644440	10	168	42	651	105	199	206.3333333
Cir100-2009-Pass2-Tron10-Chiro.WAV	43.37	-0.03	100	10	2	NA	NA	NA	6	594495	2644500	14	168	42	651	105	199	206.3333333
Cir100-2009-Pass2-Tron10-Chiro.WAV	45.79	-0.15	100	10	2	NA	NA	NA	10	594883	2644590	14	168	42	651	105	199	206.3333333
Cir100-2009-Pass2-Tron10-Chiro.WAV	45.81	-0.28	100	10	2	NA	NA	NA	6	594027	2644440	10	168	42	651	105	199	206.3333333
Cir100-2009-Pass2-Tron10-Chiro.WAV	45.72	-0.1	100	10	2	NA	NA	NA	10	594883	2644590	14	168	42	651	105	199	206.3333333
Cir100-2009-Pass2-Tron10-Chiro.WAV	44.19	-0.73	100	10	2	NA	NA	NA	10	594883	2644590	14	168	42	651	105	199	206.3333333
Cir100-2009-Pass2-Tron10-Chiro.WAV	46.86	-0.33	100	10	2	NA	NA	NA	10	594883	2644590	14	168	42	651	105	199	206.3333333
Cir100-2009-Pass2-Tron10-Chiro.WAV	45.63	-0.87	100	10	2	NA	NA	NA	7	594212	2644220	10	168	42	651	105	199	206.3333333
Cir100-2009-Pass2-Tron10-Chiro.WAV	51.7	2.2	100	10	2	NA	NA	NA	6	594495	2644500	14	168	42	651	105	199	206.3333333
Cir100-2009-Pass2-Tron10-Chiro.WAV	45.16	-0.79	100	10	2	NA	NA	NA	10	594883	2644590	14	168	42	651	105	199	206.3333333
Cir100-2009-Pass2-Tron10-Chiro.WAV	43.78	-0.64	100	10	2	NA	NA	NA	10	594883	2644590	14	168	42	651	105	199	206.3333333
Cir100-2009-Pass2-Tron10-Chiro.WAV	42.27	0.01	100	10	2	NA	NA	NA	7	594212	2644220	10	168	42	651	105	199	206.3333333
Cir100-2009-Pass2-Tron10-Chiro.WAV	45.15	-0.26	100	10	2	NA	NA	NA	10	594883	2644590	14	168	42	651	105	199	206.3333333
Cir100-2009-Pass2-Tron10-Chiro.WAV	45.86	-0.28	100	10	2	NA	NA	NA	7	594212	2644220	10	168	42	651	105	199	206.3333333
Cir100-2009-Pass2-Tron10-Chiro.WAV	49.02	-1.26	100	10	2	NA	NA	NA	7	594212	2644220	10	168	42	651	105	199	206.3333333
Cir100-2009-Pass2-Tron3-Chiro.WAV	46.32	-0.45	100	3	2	NA	NA	NA	10	594855	2653070	2	167.3333333	41.66666667	659	104.3333333	197	210.6666667
Cir100-2009-Pass2-Tron3-Chiro.WAV	46.04	-0.06	100	3	2	NA	NA	NA	10	594855	2653070	2	167.3333333	41.66666667	659	104.3333333	197	210.6666667
Cir100-2009-Pass2-Tron3-Chiro.WAV	45.57	-0.26	100	3	2	NA	NA	NA	10	594855	2653070	2	167.3333333	41.66666667	659	104.3333333	197	210.6666667
Cir100-2009-Pass2-Tron5-Chiro.WAV	47.21	-0.49	100	5	2	NA	NA	NA	17	593665	2654670	1	167.25	42	650.5	105	197	208
Cir100-2009-Pass2-Tron7-Chiro.WAV	43.75	-0.28	100	7	2	NA	NA	NA	17	591763	2649750	3	167	41.5	654	104	196.75	208.5
Cir100-2009-Pass2-Tron7-Chiro.WAV	46.37	-1.31	100	7	2	NA	NA	NA	17	591763	2649750	3	167	41.5	654	104	196.75	208.5
Cir100-2009-Pass2-Tron7-Chiro.WAV	44.95	-0.57	100	7	2	NA	NA	NA	17	591763	2649750	3	167	41.5	654	104	196.75	208.5
Cir100-2009-Pass2-Tron7-Chiro.WAV	43.78	-0.35	100	7	2	NA	NA	NA	17	591763	2649750	3	167	41.5	654	104	196.75	208.5
Cir100-2009-Pass2-Tron7-Chiro.WAV	44.63	-0.84	100	7	2	NA	NA	NA	17	591763	2649750	3	167	41.5	654	104	196.75	208.5
Cir100-2009-Pass2-Tron8-Chiro.WAV	45.11	-0.67	100	8	2	NA	NA	NA	17	591788	2648230	54	164.75	39.25	671.25	101.75	196.75	212.5
Cir100-2009-Pass2-Tron8-Chiro.WAV	47.87	-0.11	100	8	2	NA	NA	NA	17	591788	2648230	54	164.75	39.25	671.25	101.75	196.75	212.5
Cir100-2009-Pass2-Tron8-Chiro.WAV	45.16	-0.6	100	8	2	NA	NA	NA	17	591788	2648230	54	164.75	39.25	671.25	101.75	196.75	212.5
Cir100-2009-Pass2-Tron8-Chiro.WAV	44.24	-0.33	100	8	2	NA	NA	NA	17	591788	2648230	54	164.75	39.25	671.25	101.75	196.75	212.5
Cir100-2009-Pass2-Tron8-Chiro.WAV	45.93	-0.33	100	8	2	NA	NA	NA	17	591788	2648230	54	164.75	39.25	671.25	101.75	196.75	212.5
Cir100-2009-Pass2-Tron8-Chiro.WAV	46.45	-0.17	100	8	2	NA	NA	NA	17	591788	2648230	54	164.75	39.25	671.25	101.75	196.75	212.5
Cir100-2009-Pass2-Tron8-Chiro.WAV	43.99	-0.26	100	8	2	NA	NA	NA	17	591788	2648230	54	164.75	39.25	671.25	101.75	196.75	212.5
Cir100-2009-Pass2-Tron8-Chiro.WAV	48.18	-0.53	100	8	2	NA	NA	NA	17	591788	2648230	54	164.75	39.25	671.25	101.75	196.75	212.5
Cir100-2009-Pass2-Tron8-Chiro.WAV	46.33	-0.78	100	8	2	NA	NA	NA	17	591788	2648230	54	164.75	39.25	671.25	101.75	196.75	212.5
Cir100-2009-Pass2-Tron8-Chiro.WAV	44.11	-0.19	100	8	2	NA	NA	NA	17	591788	2648230	54	164.75	39.25	671.25	101.75	196.75	212.5
Cir100-2009-Pass2-Tron8-Chiro.WAV	44.99	-0.78	100	8	2	NA	NA	NA	17	591788	2648230	54	164.75	39.25	671.25	101.75	196.75	212.5
Cir100-2009-Pass2-Tron9-Chiro.WAV	46.42	-0.19	100	9	2	NA	NA	NA	6	593834	2646190	8	167.3333333	40.66666667	656.6666667	103.6666667	198.3333333	207
Cir100-2009-Pass2-Tron9-Chiro.WAV	46.07	-0.19	100	9	2	NA	NA	NA	6	593834	2646190	8	167.3333333	40.66666667	656.6666667	103.6666667	198.3333333	207
Cir100-2009-Pass2-Tron9-Chiro.WAV	46.18	-0.25	100	9	2	NA	NA	NA	6	593834	2646190	8	167.3333333	40.66666667	656.6666667	103.6666667	198.3333333	207
Cir100-2009-Pass2-Tron9-Chiro.WAV	46.24	-0.59	100	9	2	NA	NA	NA	6	593834	2646190	8	167.3333333	40.66666667	656.6666667	103.6666667	198.3333333	207
Cir101-2009-Pass2-Tron1-Chiro.wav	47.89	-0.09	101	1	2	20.25	267	NA	2	901224	1839830	199	204.5	64.25	730.5	133	246	257.25
Cir101-2009-Pass1-Tron1-Chiro.wav	47.09	-0.45	101	1	1	22	152	NA	6	900863	1839790	229	204.5	64.25	730.5	133	246	257.25
Cir101-2009-Pass2-Tron1-Chiro.wav	47.95	-0.12	101	1	2	20.25	267	NA	2	901224	1839830	199	204.5	64.25	730.5	133	246	257.25
Cir101-2009-Pass1-Tron1-Chiro.wav	47.01	-0.44	101	1	1	22	152	NA	6	900863	1839790	229	204.5	64.25	730.5	133	246	257.25
Cir101-2009-Pass1-Tron1-Chiro.wav	48.33	-1.46	101	1	1	22	152	NA	2	900310	1839420	220	204.5	64.25	730.5	133	246	257.25
Cir101-2009-Pass1-Tron1-Chiro.wav	48.63	-1.11	101	1	1	22	152	NA	6	900863	1839790	229	204.5	64.25	730.5	133	246	257.25
Cir101-2009-Pass1-Tron1-Chiro.wav	48.27	-0.38	101	1	1	22	152	NA	6	900863	1839790	229	204.5	64.25	730.5	133	246	257.25
Cir101-2009-Pass1-Tron10-Chiro.wav	46.2	-1.88	101	10	1	22	152	NA	2	910403	1838430	142	208.75	70.75	735.25	139	244	264.5
Cir101-2009-Pass2-Tron3-Chiro.wav	50.23	-3.52	101	3	2	20.25	267	NA	6	904529	1837530	181	206.5	68.25	730.25	136	244.25	260.75
Cir101-2009-Pass2-Tron3-Chiro.wav	49.67	-2.18	101	3	2	20.25	267	NA	6	904529	1837530	181	206.5	68.25	730.25	136	244.25	260.75
Cir101-2009-Pass2-Tron3-Chiro.wav	50.29	-3.91	101	3	2	20.25	267	NA	6	904529	1837530	181	206.5	68.25	730.25	136	244.25	260.75
Cir101-2009-Pass2-Tron3-Chiro.wav	48.91	-2.33	101	3	2	20.25	267	NA	6	904529	1837530	181	206.5	68.25	730.25	136	244.25	260.75
Cir101-2009-Pass2-Tron3-Chiro.wav	50.4	-4.84	101	3	2	20.25	267	NA	6	904529	1837530	181	206.5	68.25	730.25	136	244.25	260.75
Cir101-2009-Pass2-Tron3-Chiro.wav	50.81	-5.84	101	3	2	20.25	267	NA	6	904529	1837530	181	206.5	68.25	730.25	136	244.25	260.75
Cir101-2009-Pass1-Tron6-Chiro.wav	42.95	-11.15	101	6	1	22	152	NA	9	911417	1835270	232	205.6666667	68.66666667	747	135.6666667	241.6666667	269
Cir101-2009-Pass1-Tron6-Chiro.wav	43.22	-8.98	101	6	1	22	152	NA	9	911417	1835270	232	205.6666667	68.66666667	747	135.6666667	241.6666667	269
Cir101-2009-Pass1-Tron6-Chiro.wav	42.94	-6.8	101	6	1	22	152	NA	9	911417	1835270	232	205.6666667	68.66666667	747	135.6666667	241.6666667	269
Cir101-2009-Pass1-Tron9-Chiro.wav	49.29	-0.82	101	9	1	22	152	NA	3	911859	1838290	137	208.6666667	71.33333333	740	138.6666667	243	266.3333333
Cir101-2009-Pass1-Tron9-Chiro.wav	48.74	-0.01	101	9	1	22	152	NA	3	911859	1838290	137	208.6666667	71.33333333	740	138.6666667	243	266.3333333
Cir101-2009-Pass1-Tron9-Chiro.wav	48.62	-1.33	101	9	1	22	152	NA	3	911859	1838290	137	208.6666667	71.33333333	740	138.6666667	243	266.3333333
Cir103-2009-Pass1-Tron10-Chiro.WAV	48.87	-1.95	103	10	1	NA	NA	NA	5	610508	2299460	143	181.75	34.75	680.75	109	245.75	180
Cir103-2009-Pass1-Tron10-Chiro.WAV	49.24	-1.74	103	10	1	NA	NA	NA	5	610508	2299460	143	181.75	34.75	680.75	109	245.75	180
Cir103-2009-Pass2-Tron10-Chiro.WAV	47.62	-1.04	103	10	2	NA	NA	NA	14	610523	2299100	145	181.75	34.75	680.75	109	245.75	180
Cir103-2009-Pass2-Tron10-Chiro.WAV	46.73	-0.27	103	10	2	NA	NA	NA	14	610523	2299100	145	181.75	34.75	680.75	109	245.75	180
Cir103-2009-Pass1-Tron10-Chiro.WAV	46.88	-1.15	103	10	1	NA	NA	NA	6	610348	2299840	147	181.75	34.75	680.75	109	245.75	180
Cir103-2009-Pass2-Tron10-Chiro.WAV	49.02	-0.75	103	10	2	NA	NA	NA	14	610523	2299100	145	181.75	34.75	680.75	109	245.75	180
Cir103-2009-Pass1-Tron10-Chiro.WAV	48	-0.3	103	10	1	NA	NA	NA	5	610508	2299460	143	181.75	34.75	680.75	109	245.75	180
Cir103-2009-Pass1-Tron10-Chiro.WAV	46.17	-0.86	103	10	1	NA	NA	NA	6	610348	2299840	147	181.75	34.75	680.75	109	245.75	180
Cir103-2009-Pass3-Tron10-Chiro.WAV	48.09	-1.18	103	10	3	NA	NA	NA	9	610508	2299460	143	181.75	34.75	680.75	109	245.75	180
Cir103-2009-Pass1-Tron10-Chiro.WAV	48.14	-2.07	103	10	1	NA	NA	NA	5	610508	2299460	143	181.75	34.75	680.75	109	245.75	180
Cir103-2009-Pass2-Tron10-Chiro.WAV	46.65	-0.69	103	10	2	NA	NA	NA	14	610523	2299100	145	181.75	34.75	680.75	109	245.75	180
Cir103-2009-Pass1-Tron10-Chiro.WAV	47.29	-1.16	103	10	1	NA	NA	NA	6	610348	2299840	147	181.75	34.75	680.75	109	245.75	180
Cir103-2009-Pass1-Tron10-Chiro.WAV	47.96	-1.7	103	10	1	NA	NA	NA	5	610508	2299460	143	181.75	34.75	680.75	109	245.75	180
Cir103-2009-Pass2-Tron10-Chiro.WAV	49.3	-1.24	103	10	2	NA	NA	NA	14	610523	2299100	145	181.75	34.75	680.75	109	245.75	180
Cir103-2009-Pass2-Tron10-Chiro.WAV	48.39	-2.03	103	10	2	NA	NA	NA	14	610523	2299100	145	181.75	34.75	680.75	109	245.75	180
Cir103-2009-Pass1-Tron10-Chiro.WAV	47.58	-1.14	103	10	1	NA	NA	NA	6	610348	2299840	147	181.75	34.75	680.75	109	245.75	180
Cir103-2009-Pass2-Tron10-Chiro.WAV	48.61	-0.48	103	10	2	NA	NA	NA	14	610523	2299100	145	181.75	34.75	680.75	109	245.75	180
Cir103-2009-Pass1-Tron10-Chiro.WAV	48.53	-1.24	103	10	1	NA	NA	NA	6	610348	2299840	147	181.75	34.75	680.75	109	245.75	180
Cir103-2009-Pass2-Tron10-Chiro.WAV	47.64	-0.41	103	10	2	NA	NA	NA	14	610523	2299100	145	181.75	34.75	680.75	109	245.75	180
Cir103-2009-Pass1-Tron10-Chiro.WAV	47.77	-1.42	103	10	1	NA	NA	NA	6	610348	2299840	147	181.75	34.75	680.75	109	245.75	180
Cir103-2009-Pass3-Tron10-Chiro.WAV	47.32	-1.15	103	10	3	NA	NA	NA	9	610508	2299460	143	181.75	34.75	680.75	109	245.75	180
Cir103-2009-Pass2-Tron10-Chiro.WAV	48.95	-1.72	103	10	2	NA	NA	NA	14	610523	2299100	145	181.75	34.75	680.75	109	245.75	180
Cir103-2009-Pass2-Tron10-Chiro.WAV	46.43	-0.01	103	10	2	NA	NA	NA	14	610523	2299100	145	181.75	34.75	680.75	109	245.75	180
Cir103-2009-Pass3-Tron10-Chiro.WAV	46.89	-0.84	103	10	3	NA	NA	NA	9	610508	2299460	143	181.75	34.75	680.75	109	245.75	180
Cir103-2009-Pass2-Tron10-Chiro.WAV	49.87	-2.34	103	10	2	NA	NA	NA	14	610523	2299100	145	181.75	34.75	680.75	109	245.75	180
Cir103-2009-Pass3-Tron2-Chiro.WAV	48.08	-0.84	103	2	3	NA	NA	NA	9	611406	2292170	160	182	34.33333333	687.3333333	109	246.3333333	182
Cir103-2009-Pass3-Tron2-Chiro.WAV	47.7	-2.52	103	2	3	NA	NA	NA	9	611406	2292170	160	182	34.33333333	687.3333333	109	246.3333333	182
Cir103-2009-Pass3-Tron2-Chiro.WAV	48.62	-1.46	103	2	3	NA	NA	NA	9	611406	2292170	160	182	34.33333333	687.3333333	109	246.3333333	182
Cir103-2009-Pass3-Tron2-Chiro.WAV	48.42	-1.31	103	2	3	NA	NA	NA	9	611406	2292170	160	182	34.33333333	687.3333333	109	246.3333333	182
Cir103-2009-Pass3-Tron3-Chiro.WAV	47.14	-3.14	103	3	3	NA	NA	NA	7	609627	2292530	162	181.25	34	688.5	108.5	245.5	183
Cir103-2009-Pass3-Tron3-Chiro.WAV	48.65	-0.4	103	3	3	NA	NA	NA	7	609627	2292530	162	181.25	34	688.5	108.5	245.5	183
Cir103-2009-Pass3-Tron3-Chiro.WAV	50.21	-2.44	103	3	3	NA	NA	NA	9	610003	2292380	162	181.25	34	688.5	108.5	245.5	183
Cir103-2009-Pass3-Tron3-Chiro.WAV	49.73	-1.08	103	3	3	NA	NA	NA	9	609246	2292680	164	181.25	34	688.5	108.5	245.5	183
Cir103-2009-Pass3-Tron3-Chiro.WAV	44.56	-0.18	103	3	3	NA	NA	NA	8	610369	2292230	162	181.25	34	688.5	108.5	245.5	183
Cir103-2009-Pass3-Tron3-Chiro.WAV	47.67	-3.68	103	3	3	NA	NA	NA	7	609627	2292530	162	181.25	34	688.5	108.5	245.5	183
Cir103-2009-Pass3-Tron3-Chiro.WAV	46.93	-4.28	103	3	3	NA	NA	NA	7	609627	2292530	162	181.25	34	688.5	108.5	245.5	183
Cir103-2009-Pass3-Tron3-Chiro.WAV	49.84	-3.04	103	3	3	NA	NA	NA	9	610003	2292380	162	181.25	34	688.5	108.5	245.5	183
Cir103-2009-Pass3-Tron3-Chiro.WAV	51.2	-0.35	103	3	3	NA	NA	NA	9	609246	2292680	164	181.25	34	688.5	108.5	245.5	183
Cir103-2009-Pass3-Tron3-Chiro.WAV	50.33	-1.25	103	3	3	NA	NA	NA	7	609627	2292530	162	181.25	34	688.5	108.5	245.5	183
Cir103-2009-Pass3-Tron3-Chiro.WAV	50.37	-2.24	103	3	3	NA	NA	NA	9	610003	2292380	162	181.25	34	688.5	108.5	245.5	183
Cir103-2009-Pass3-Tron3-Chiro.WAV	50.73	-1.38	103	3	3	NA	NA	NA	9	609246	2292680	164	181.25	34	688.5	108.5	245.5	183
Cir103-2009-Pass3-Tron3-Chiro.WAV	44.42	-0.24	103	3	3	NA	NA	NA	8	610369	2292230	162	181.25	34	688.5	108.5	245.5	183
Cir103-2009-Pass3-Tron3-Chiro.WAV	47.92	-0.33	103	3	3	NA	NA	NA	7	609627	2292530	162	181.25	34	688.5	108.5	245.5	183
Cir103-2009-Pass3-Tron4-Chiro.WAV	45.34	-0.49	103	4	3	NA	NA	NA	8	608685	2294010	162	181	34	686	109	245	181
Cir103-2009-Pass3-Tron5-Chiro.WAV	48.35	-0.95	103	5	3	NA	NA	NA	9	608062	2296970	157	181	34	683	109	245	180.75
Cir103-2009-Pass3-Tron5-Chiro.WAV	45.87	-1.4	103	5	3	NA	NA	NA	8	608227	2296590	158	181	34	683	109	245	180.75
Cir103-2009-Pass3-Tron5-Chiro.WAV	44.76	-0.63	103	5	3	NA	NA	NA	8	608227	2296590	158	181	34	683	109	245	180.75
Cir103-2009-Pass3-Tron5-Chiro.WAV	45.36	-0.3	103	5	3	NA	NA	NA	8	608227	2296590	158	181	34	683	109	245	180.75
Cir103-2009-Pass3-Tron5-Chiro.WAV	48.93	-0.39	103	5	3	NA	NA	NA	9	608062	2296970	157	181	34	683	109	245	180.75
Cir103-2009-Pass3-Tron7-Chiro.WAV	45.26	-0.06	103	7	3	NA	NA	NA	8	604889	2301190	155	181	34.75	677	108.75	245	178.75
Cir103-2009-Pass2-Tron8-Chiro.WAV	46.19	-0.32	103	8	2	NA	NA	NA	14	607558	2303730	132	181.6666667	35	673.6666667	109.6666667	246	178
Cir103-2009-Pass2-Tron8-Chiro.WAV	47.2	-0.03	103	8	2	NA	NA	NA	14	607558	2303730	132	181.6666667	35	673.6666667	109.6666667	246	178
Cir103-2009-Pass2-Tron8-Chiro.WAV	47.08	-0.61	103	8	2	NA	NA	NA	14	607558	2303730	132	181.6666667	35	673.6666667	109.6666667	246	178
Cir103-2009-Pass3-Tron8-Chiro.WAV	49.43	-0.17	103	8	3	NA	NA	NA	9	607903	2303870	129	181.6666667	35	673.6666667	109.6666667	246	178
Cir103-2009-Pass3-Tron9-Chiro.WAV	47.41	-0.3	103	9	3	NA	NA	NA	9	609223	2302110	148	182	34.75	677.25	109	246	179.5
Cir103-2009-Pass3-Tron9-Chiro.WAV	47.8	0.41	103	9	3	NA	NA	NA	8	609131	2302490	147	182	34.75	677.25	109	246	179.5
Cir105-2009-Pass4-Tron1-Chiro.wav	46.54	-0.76	105	1	4	NA	NA	Forest	7	350550	1948280	23	192.75	61.5	1028	127.75	240.5	328.5
Cir105-2009-Pass2-Tron1-Chiro.wav	48.97	-0.49	105	1	2	15.75	177	Forest	8	350550	1948280	23	192.75	61.5	1028	127.75	240.5	328.5
Cir105-2009-Pass3-Tron1-Chiro.wav	49.59	-0.7	105	1	3	19	204	Forest	39	349523	1948200	21	192.75	61.5	1028	127.75	240.5	328.5
Cir105-2009-Pass3-Tron1-Chiro.wav	51.4	-1.73	105	1	3	19	204	Forest	39	349523	1948200	21	192.75	61.5	1028	127.75	240.5	328.5
Cir105-2009-Pass4-Tron1-Chiro.wav	47.45	-0.71	105	1	4	NA	NA	Forest	7	350550	1948280	23	192.75	61.5	1028	127.75	240.5	328.5
Cir105-2009-Pass3-Tron1-Chiro.wav	51.99	-1.58	105	1	3	19	204	Forest	39	349523	1948200	21	192.75	61.5	1028	127.75	240.5	328.5
Cir105-2009-Pass2-Tron1-Chiro.wav	45.77	-1.54	105	1	2	15.75	177	Forest	18	349523	1948200	21	192.75	61.5	1028	127.75	240.5	328.5
Cir105-2009-Pass4-Tron1-Chiro.wav	46.18	-0.58	105	1	4	NA	NA	Forest	7	350550	1948280	23	192.75	61.5	1028	127.75	240.5	328.5
Cir105-2009-Pass2-Tron1-Chiro.wav	48.84	-2.09	105	1	2	15.75	177	Forest	8	350550	1948280	23	192.75	61.5	1028	127.75	240.5	328.5
Cir105-2009-Pass1-Tron1-Chiro.wav	50.11	-0.25	105	1	1	10.5	146	Forest	2	349783	1948410	17	192.75	61.5	1028	127.75	240.5	328.5
Cir105-2009-Pass4-Tron1-Chiro.wav	48.53	-0.09	105	1	4	NA	NA	Forest	7	350550	1948280	23	192.75	61.5	1028	127.75	240.5	328.5
Cir105-2009-Pass4-Tron1-Chiro.wav	48.34	-0.07	105	1	4	NA	NA	Forest	7	350550	1948280	23	192.75	61.5	1028	127.75	240.5	328.5
Cir105-2009-Pass2-Tron1-Chiro.wav	47.95	-0.44	105	1	2	15.75	177	Forest	8	350550	1948280	23	192.75	61.5	1028	127.75	240.5	328.5
Cir105-2009-Pass1-Tron1-Chiro.wav	50.95	-2.09	105	1	1	10.5	146	Forest	2	349783	1948410	17	192.75	61.5	1028	127.75	240.5	328.5
Cir105-2009-Pass4-Tron10-Chiro.wav	46.52	-1.96	105	10	4	NA	NA	Residential	6	351716	1949860	50	192.6666667	60.33333333	1025.666667	127	241	328
Cir105-2009-Pass3-Tron10-Chiro.wav	51.81	-1.56	105	10	3	19	204	Residential	39	351552	1949150	48	192.6666667	60.33333333	1025.666667	127	241	328
Cir105-2009-Pass2-Tron10-Chiro.wav	44.65	-0.38	105	10	2	15.75	177	Residential	13	351745	1949470	50	192.6666667	60.33333333	1025.666667	127	241	328
Cir105-2009-Pass3-Tron10-Chiro.wav	43.6	-1.2	105	10	3	19	204	Residential	39	351552	1949150	48	192.6666667	60.33333333	1025.666667	127	241	328
Cir105-2009-Pass3-Tron10-Chiro.wav	48.55	-3.75	105	10	3	19	204	Residential	39	351552	1949150	48	192.6666667	60.33333333	1025.666667	127	241	328
Cir105-2009-Pass2-Tron10-Chiro.wav	44.1	-0.97	105	10	2	15.75	177	Residential	18	351552	1949150	48	192.6666667	60.33333333	1025.666667	127	241	328
Cir105-2009-Pass2-Tron10-Chiro.wav	46.17	-1.21	105	10	2	15.75	177	Residential	18	351552	1949150	48	192.6666667	60.33333333	1025.666667	127	241	328
Cir105-2009-Pass3-Tron10-Chiro.wav	49.52	-3.34	105	10	3	19	204	Residential	39	351552	1949150	48	192.6666667	60.33333333	1025.666667	127	241	328
Cir105-2009-Pass3-Tron10-Chiro.wav	46.19	-0.43	105	10	3	19	204	Residential	39	351552	1949150	48	192.6666667	60.33333333	1025.666667	127	241	328
Cir105-2009-Pass3-Tron10-Chiro.wav	46.35	-0.42	105	10	3	19	204	Residential	5	351745	1949470	50	192.6666667	60.33333333	1025.666667	127	241	328
Cir105-2009-Pass4-Tron10-Chiro.wav	49.31	-0.03	105	10	4	NA	NA	Residential	6	351716	1949860	50	192.6666667	60.33333333	1025.666667	127	241	328
Cir105-2009-Pass4-Tron10-Chiro.wav	47.72	-0.87	105	10	4	NA	NA	Residential	3	351745	1949470	50	192.6666667	60.33333333	1025.666667	127	241	328
Cir105-2009-Pass3-Tron10-Chiro.wav	46.26	-0.24	105	10	3	19	204	Residential	39	351552	1949150	48	192.6666667	60.33333333	1025.666667	127	241	328
Cir105-2009-Pass2-Tron10-Chiro.wav	50.59	0.1	105	10	2	15.75	177	Residential	18	351552	1949150	48	192.6666667	60.33333333	1025.666667	127	241	328
Cir105-2009-Pass2-Tron10-Chiro.wav	45.6	-0.59	105	10	2	15.75	177	Residential	18	351552	1949150	48	192.6666667	60.33333333	1025.666667	127	241	328
Cir105-2009-Pass3-Tron10-Chiro.wav	49.6	-2.83	105	10	3	19	204	Residential	39	351552	1949150	48	192.6666667	60.33333333	1025.666667	127	241	328
Cir105-2009-Pass2-Tron10-Chiro.wav	43.8	-0.45	105	10	2	15.75	177	Residential	18	351552	1949150	48	192.6666667	60.33333333	1025.666667	127	241	328
Cir105-2009-Pass3-Tron10-Chiro.wav	50.06	-1.21	105	10	3	19	204	Residential	39	351552	1949150	48	192.6666667	60.33333333	1025.666667	127	241	328
Cir105-2009-Pass4-Tron10-Chiro.wav	50.31	-4.26	105	10	4	NA	NA	Residential	6	351716	1949860	50	192.6666667	60.33333333	1025.666667	127	241	328
Cir105-2009-Pass2-Tron10-Chiro.wav	44	-0.61	105	10	2	15.75	177	Residential	13	351745	1949470	50	192.6666667	60.33333333	1025.666667	127	241	328
Cir105-2009-Pass2-Tron10-Chiro.wav	44.55	-0.67	105	10	2	15.75	177	Residential	18	351552	1949150	48	192.6666667	60.33333333	1025.666667	127	241	328
Cir105-2009-Pass4-Tron10-Chiro.wav	50.41	-1.39	105	10	4	NA	NA	Residential	6	351716	1949860	50	192.6666667	60.33333333	1025.666667	127	241	328
Cir105-2009-Pass2-Tron10-Chiro.wav	46.13	-4.33	105	10	2	15.75	177	Residential	18	351552	1949150	48	192.6666667	60.33333333	1025.666667	127	241	328
Cir105-2009-Pass3-Tron10-Chiro.wav	49.54	-0.84	105	10	3	19	204	Residential	5	351745	1949470	50	192.6666667	60.33333333	1025.666667	127	241	328
Cir105-2009-Pass4-Tron10-Chiro.wav	47.11	-1.36	105	10	4	NA	NA	Residential	3	351745	1949470	50	192.6666667	60.33333333	1025.666667	127	241	328
Cir105-2009-Pass2-Tron10-Chiro.wav	43.82	-0.47	105	10	2	15.75	177	Residential	13	351745	1949470	50	192.6666667	60.33333333	1025.666667	127	241	328
Cir105-2009-Pass3-Tron10-Chiro.wav	49.42	-0.31	105	10	3	19	204	Residential	5	351745	1949470	50	192.6666667	60.33333333	1025.666667	127	241	328
Cir105-2009-Pass2-Tron10-Chiro.wav	44.03	-0.5	105	10	2	15.75	177	Residential	13	351745	1949470	50	192.6666667	60.33333333	1025.666667	127	241	328
Cir105-2009-Pass4-Tron10-Chiro.wav	50.25	-4.65	105	10	4	NA	NA	Residential	6	351716	1949860	50	192.6666667	60.33333333	1025.666667	127	241	328
Cir105-2009-Pass3-Tron10-Chiro.wav	49.98	0.82	105	10	3	19	204	Residential	39	351552	1949150	48	192.6666667	60.33333333	1025.666667	127	241	328
Cir105-2009-Pass4-Tron10-Chiro.wav	47.61	-0.44	105	10	4	NA	NA	Residential	3	351745	1949470	50	192.6666667	60.33333333	1025.666667	127	241	328
Cir105-2009-Pass3-Tron10-Chiro.wav	47.62	-0.68	105	10	3	19	204	Residential	9	352154	1950240	45	192.6666667	60.33333333	1025.666667	127	241	328
Cir105-2009-Pass3-Tron10-Chiro.wav	47.3	-1.13	105	10	3	19	204	Residential	9	352154	1950240	45	192.6666667	60.33333333	1025.666667	127	241	328
Cir105-2009-Pass2-Tron10-Chiro.wav	49.89	-1.32	105	10	2	15.75	177	Residential	18	351552	1949150	48	192.6666667	60.33333333	1025.666667	127	241	328
Cir105-2009-Pass2-Tron10-Chiro.wav	44.64	-0.47	105	10	2	15.75	177	Residential	18	351552	1949150	48	192.6666667	60.33333333	1025.666667	127	241	328
Cir105-2009-Pass2-Tron10-Chiro.wav	49.93	-0.47	105	10	2	15.75	177	Residential	18	351552	1949150	48	192.6666667	60.33333333	1025.666667	127	241	328
Cir105-2009-Pass3-Tron10-Chiro.wav	46.81	-0.74	105	10	3	19	204	Residential	11	351716	1949860	50	192.6666667	60.33333333	1025.666667	127	241	328
Cir105-2009-Pass4-Tron10-Chiro.wav	43.2	-0.32	105	10	4	NA	NA	Residential	3	352154	1950240	45	192.6666667	60.33333333	1025.666667	127	241	328
Cir105-2009-Pass2-Tron10-Chiro.wav	43.44	-0.19	105	10	2	15.75	177	Residential	8	351785	1950110	50	192.6666667	60.33333333	1025.666667	127	241	328
Cir105-2009-Pass4-Tron10-Chiro.wav	47.72	-5.57	105	10	4	NA	NA	Residential	6	351716	1949860	50	192.6666667	60.33333333	1025.666667	127	241	328
Cir105-2009-Pass1-Tron2-Chiro.wav	48.79	-0.59	105	2	1	10.5	146	Residential	3	350044	1946080	24	193.25	61.5	1030.75	128.25	240.5	328.5
Cir105-2009-Pass2-Tron2-Chiro.wav	45.95	-0.55	105	2	2	15.75	177	Forest	13	350281	1946000	23	193.25	61.5	1030.75	128.25	240.5	328.5
Cir105-2009-Pass2-Tron2-Chiro.wav	46.91	-1.1	105	2	2	15.75	177	Forest	8	349959	1946460	21	193.25	61.5	1030.75	128.25	240.5	328.5
Cir105-2009-Pass1-Tron2-Chiro.wav	46.5	-0.44	105	2	1	10.5	146	Forest	3	349959	1946460	21	193.25	61.5	1030.75	128.25	240.5	328.5
Cir105-2009-Pass2-Tron2-Chiro.wav	47.34	-2.1	105	2	2	15.75	177	Forest	8	349959	1946460	21	193.25	61.5	1030.75	128.25	240.5	328.5
Cir105-2009-Pass1-Tron2-Chiro.wav	47.12	-0.48	105	2	1	10.5	146	Forest	3	349959	1946460	21	193.25	61.5	1030.75	128.25	240.5	328.5
Cir105-2009-Pass1-Tron2-Chiro.wav	49.97	-0.5	105	2	1	10.5	146	Residential	3	350044	1946080	24	193.25	61.5	1030.75	128.25	240.5	328.5
Cir105-2009-Pass3-Tron2-Chiro.wav	42.99	-0.27	105	2	3	19	204	Forest	5	350281	1946000	23	193.25	61.5	1030.75	128.25	240.5	328.5
Cir105-2009-Pass2-Tron2-Chiro.wav	47.27	-1.43	105	2	2	15.75	177	Forest	8	349959	1946460	21	193.25	61.5	1030.75	128.25	240.5	328.5
Cir105-2009-Pass3-Tron2-Chiro.wav	42.27	-0.19	105	2	3	19	204	Residential	11	350044	1946080	24	193.25	61.5	1030.75	128.25	240.5	328.5
Cir105-2009-Pass2-Tron2-Chiro.wav	46.12	-0.82	105	2	2	15.75	177	Forest	13	350281	1946000	23	193.25	61.5	1030.75	128.25	240.5	328.5
Cir105-2009-Pass3-Tron2-Chiro.wav	44.81	-0.72	105	2	3	19	204	Residential	39	350541	1946240	19	193.25	61.5	1030.75	128.25	240.5	328.5
Cir105-2009-Pass3-Tron2-Chiro.wav	49.53	-3.55	105	2	3	19	204	Young_forest	9	349826	1946820	19	193.25	61.5	1030.75	128.25	240.5	328.5
Cir105-2009-Pass2-Tron2-Chiro.wav	45.44	-0.75	105	2	2	15.75	177	Forest	13	350281	1946000	23	193.25	61.5	1030.75	128.25	240.5	328.5
Cir105-2009-Pass1-Tron2-Chiro.wav	47.64	-0.4	105	2	1	10.5	146	Forest	3	349959	1946460	21	193.25	61.5	1030.75	128.25	240.5	328.5
Cir105-2009-Pass3-Tron2-Chiro.wav	42.93	-0.3	105	2	3	19	204	Residential	11	350044	1946080	24	193.25	61.5	1030.75	128.25	240.5	328.5
Cir105-2009-Pass3-Tron2-Chiro.wav	44.85	-0.5	105	2	3	19	204	Residential	39	350541	1946240	19	193.25	61.5	1030.75	128.25	240.5	328.5
Cir105-2009-Pass3-Tron2-Chiro.wav	44.14	-0.12	105	2	3	19	204	Residential	39	350541	1946240	19	193.25	61.5	1030.75	128.25	240.5	328.5
Cir105-2009-Pass3-Tron2-Chiro.wav	47.36	-0.93	105	2	3	19	204	Residential	39	350541	1946240	19	193.25	61.5	1030.75	128.25	240.5	328.5
Cir105-2009-Pass3-Tron2-Chiro.wav	50.04	0.37	105	2	3	19	204	Residential	11	350044	1946080	24	193.25	61.5	1030.75	128.25	240.5	328.5
Cir105-2009-Pass3-Tron2-Chiro.wav	44.71	-0.02	105	2	3	19	204	Residential	39	350541	1946240	19	193.25	61.5	1030.75	128.25	240.5	328.5
Cir105-2009-Pass2-Tron2-Chiro.wav	45.2	-0.77	105	2	2	15.75	177	Forest	13	350281	1946000	23	193.25	61.5	1030.75	128.25	240.5	328.5
Cir105-2009-Pass3-Tron3-Chiro.wav	45.62	-0.36	105	3	3	19	204	Residential	39	351633	1947960	42	193	60.75	1028	127.75	240.75	328.5
Cir105-2009-Pass1-Tron3-Chiro.wav	45.28	-0.67	105	3	1	10.5	146	Forest	9	351031	1947060	27	193	60.75	1028	127.75	240.75	328.5
Cir105-2009-Pass4-Tron3-Chiro.wav	47.35	-1.05	105	3	4	NA	NA	Residential	14	351633	1947960	42	193	60.75	1028	127.75	240.75	328.5
Cir105-2009-Pass3-Tron3-Chiro.wav	46.72	-0.55	105	3	3	19	204	Residential	39	351633	1947960	42	193	60.75	1028	127.75	240.75	328.5
Cir105-2009-Pass4-Tron3-Chiro.wav	49.08	-0.46	105	3	4	NA	NA	Residential	14	351633	1947960	42	193	60.75	1028	127.75	240.75	328.5
Cir105-2009-Pass4-Tron3-Chiro.wav	47.21	-1	105	3	4	NA	NA	Residential	14	351633	1947960	42	193	60.75	1028	127.75	240.75	328.5
Cir105-2009-Pass4-Tron3-Chiro.wav	45.94	-0.58	105	3	4	NA	NA	Residential	14	351633	1947960	42	193	60.75	1028	127.75	240.75	328.5
Cir105-2009-Pass1-Tron3-Chiro.wav	44.29	-0.39	105	3	1	10.5	146	Forest	9	351031	1947060	27	193	60.75	1028	127.75	240.75	328.5
Cir105-2009-Pass3-Tron3-Chiro.wav	47.5	-0.12	105	3	3	19	204	Residential	39	351633	1947960	42	193	60.75	1028	127.75	240.75	328.5
Cir105-2009-Pass4-Tron3-Chiro.wav	48.69	-2.68	105	3	4	NA	NA	Residential	14	351633	1947960	42	193	60.75	1028	127.75	240.75	328.5
Cir105-2009-Pass1-Tron3-Chiro.wav	45.71	0.05	105	3	1	10.5	146	Forest	9	351031	1947060	27	193	60.75	1028	127.75	240.75	328.5
Cir105-2009-Pass1-Tron3-Chiro.wav	45.44	-0.21	105	3	1	10.5	146	Forest	9	351031	1947060	27	193	60.75	1028	127.75	240.75	328.5
Cir105-2009-Pass4-Tron3-Chiro.wav	48.09	-4.21	105	3	4	NA	NA	Residential	14	351633	1947960	42	193	60.75	1028	127.75	240.75	328.5
Cir105-2009-Pass1-Tron3-Chiro.wav	44.83	-0.93	105	3	1	10.5	146	Forest	9	351031	1947060	27	193	60.75	1028	127.75	240.75	328.5
Cir105-2009-Pass4-Tron3-Chiro.wav	46.11	-0.89	105	3	4	NA	NA	Residential	14	351633	1947960	42	193	60.75	1028	127.75	240.75	328.5
Cir105-2009-Pass4-Tron3-Chiro.wav	44.64	-1.16	105	3	4	NA	NA	Residential	14	351633	1947960	42	193	60.75	1028	127.75	240.75	328.5
Cir105-2009-Pass1-Tron3-Chiro.wav	45.04	-1.08	105	3	1	10.5	146	Forest	9	351031	1947060	27	193	60.75	1028	127.75	240.75	328.5
Cir105-2009-Pass4-Tron3-Chiro.wav	45.18	-0.58	105	3	4	NA	NA	Residential	14	351633	1947960	42	193	60.75	1028	127.75	240.75	328.5
Cir105-2009-Pass3-Tron4-Chiro.wav	44.07	-0.29	105	4	3	19	204	Forest	39	352667	1944530	44	192.75	60	1027.5	127	242	327
Cir105-2009-Pass1-Tron4-Chiro.wav	46.34	-1.83	105	4	1	10.5	146	Forest	5	352667	1944530	44	192.75	60	1027.5	127	242	327
Cir105-2009-Pass3-Tron4-Chiro.wav	47.14	1.48	105	4	3	19	204	Forest	39	352667	1944530	44	192.75	60	1027.5	127	242	327
Cir105-2009-Pass3-Tron4-Chiro.wav	44.83	-0.36	105	4	3	19	204	Forest	39	352667	1944530	44	192.75	60	1027.5	127	242	327
Cir105-2009-Pass3-Tron5-Chiro.wav	50.92	-0.96	105	5	3	19	204	Forest	11	353901	1943590	50	192.5	60	1028	127	242	327
Cir105-2009-Pass3-Tron5-Chiro.wav	50.81	-0.74	105	5	3	19	204	Forest	11	353901	1943590	50	192.5	60	1028	127	242	327
Cir105-2009-Pass3-Tron5-Chiro.wav	51.6	-1.01	105	5	3	19	204	Forest	11	353901	1943590	50	192.5	60	1028	127	242	327
Cir105-2009-Pass2-Tron5-Chiro.wav	42.27	-0.13	105	5	2	15.75	177	Forest	1	353901	1943590	50	192.5	60	1028	127	242	327
Cir105-2009-Pass2-Tron6-Chiro.wav	46.6	-0.87	105	6	2	15.75	177	Forest	13	355311	1945740	51	191.6666667	59.66666667	1022.333333	126.6666667	242	324.6666667
Cir105-2009-Pass3-Tron6-Chiro.wav	49.16	-1.53	105	6	3	19	204	Residential	39	355565	1946040	52	191.6666667	59.66666667	1022.333333	126.6666667	242	324.6666667
Cir105-2009-Pass2-Tron6-Chiro.wav	47.08	-0.53	105	6	2	15.75	177	Forest	13	355311	1945740	51	191.6666667	59.66666667	1022.333333	126.6666667	242	324.6666667
Cir105-2009-Pass2-Tron6-Chiro.wav	43.46	-0.45	105	6	2	15.75	177	Forest	1	354485	1944870	47	191.6666667	59.66666667	1022.333333	126.6666667	242	324.6666667
Cir105-2009-Pass2-Tron6-Chiro.wav	45	-0.41	105	6	2	15.75	177	Residential	18	355565	1946040	52	191.6666667	59.66666667	1022.333333	126.6666667	242	324.6666667
Cir105-2009-Pass2-Tron6-Chiro.wav	47.5	-1.19	105	6	2	15.75	177	Forest	13	355311	1945740	51	191.6666667	59.66666667	1022.333333	126.6666667	242	324.6666667
Cir105-2009-Pass3-Tron6-Chiro.wav	48.22	-0.74	105	6	3	19	204	Residential	39	355565	1946040	52	191.6666667	59.66666667	1022.333333	126.6666667	242	324.6666667
Cir105-2009-Pass2-Tron6-Chiro.wav	45.03	-0.31	105	6	2	15.75	177	Residential	18	355565	1946040	52	191.6666667	59.66666667	1022.333333	126.6666667	242	324.6666667
Cir105-2009-Pass1-Tron6-Chiro.wav	45.22	-0.44	105	6	1	10.5	146	Residential	5	355565	1946040	52	191.6666667	59.66666667	1022.333333	126.6666667	242	324.6666667
Cir105-2009-Pass4-Tron6-Chiro.wav	49.17	-0.69	105	6	4	NA	NA	Residential	14	355565	1946040	52	191.6666667	59.66666667	1022.333333	126.6666667	242	324.6666667
Cir105-2009-Pass1-Tron6-Chiro.wav	47.24	-0.76	105	6	1	10.5	146	Residential	5	355565	1946040	52	191.6666667	59.66666667	1022.333333	126.6666667	242	324.6666667
Cir105-2009-Pass3-Tron6-Chiro.wav	47.1	-0.55	105	6	3	19	204	Residential	39	355565	1946040	52	191.6666667	59.66666667	1022.333333	126.6666667	242	324.6666667
Cir105-2009-Pass2-Tron6-Chiro.wav	46.99	-0.16	105	6	2	15.75	177	Residential	18	355565	1946040	52	191.6666667	59.66666667	1022.333333	126.6666667	242	324.6666667
Cir105-2009-Pass3-Tron6-Chiro.wav	47.56	-1.21	105	6	3	19	204	Residential	39	355565	1946040	52	191.6666667	59.66666667	1022.333333	126.6666667	242	324.6666667
Cir105-2009-Pass3-Tron6-Chiro.wav	46.19	-0.8	105	6	3	19	204	Residential	39	355565	1946040	52	191.6666667	59.66666667	1022.333333	126.6666667	242	324.6666667
Cir105-2009-Pass3-Tron6-Chiro.wav	49.38	-0.52	105	6	3	19	204	Residential	39	355565	1946040	52	191.6666667	59.66666667	1022.333333	126.6666667	242	324.6666667
Cir105-2009-Pass3-Tron6-Chiro.wav	49.87	-1.37	105	6	3	19	204	Residential	39	355565	1946040	52	191.6666667	59.66666667	1022.333333	126.6666667	242	324.6666667
Cir105-2009-Pass4-Tron6-Chiro.wav	47.31	-0.45	105	6	4	NA	NA	Residential	14	355565	1946040	52	191.6666667	59.66666667	1022.333333	126.6666667	242	324.6666667
Cir105-2009-Pass3-Tron6-Chiro.wav	49.26	-0.27	105	6	3	19	204	Residential	39	355565	1946040	52	191.6666667	59.66666667	1022.333333	126.6666667	242	324.6666667
Cir105-2009-Pass3-Tron6-Chiro.wav	46.97	-0.93	105	6	3	19	204	Residential	39	355565	1946040	52	191.6666667	59.66666667	1022.333333	126.6666667	242	324.6666667
Cir105-2009-Pass3-Tron6-Chiro.wav	49.85	-0.67	105	6	3	19	204	Residential	39	355565	1946040	52	191.6666667	59.66666667	1022.333333	126.6666667	242	324.6666667
Cir105-2009-Pass3-Tron6-Chiro.wav	49.51	-0.63	105	6	3	19	204	Residential	39	355565	1946040	52	191.6666667	59.66666667	1022.333333	126.6666667	242	324.6666667
Cir105-2009-Pass3-Tron7-Chiro.wav	48.62	-0.33	105	7	3	19	204	Forest	12	356520	1946980	59	192	58.33333333	1018.666667	126	242.6666667	322.6666667
Cir105-2009-Pass4-Tron7-Chiro.wav	48.3	-0.83	105	7	4	NA	NA	Forest	3	356212	1946740	58	192	58.33333333	1018.666667	126	242.6666667	322.6666667
Cir105-2009-Pass1-Tron7-Chiro.wav	45.7	-1.24	105	7	1	10.5	146	Forest	9	356212	1946740	58	192	58.33333333	1018.666667	126	242.6666667	322.6666667
Cir105-2009-Pass4-Tron7-Chiro.wav	49.37	-0.36	105	7	4	NA	NA	Forest	7	356520	1946980	59	192	58.33333333	1018.666667	126	242.6666667	322.6666667
Cir105-2009-Pass4-Tron7-Chiro.wav	48.18	-0.79	105	7	4	NA	NA	Forest	3	356212	1946740	58	192	58.33333333	1018.666667	126	242.6666667	322.6666667
Cir105-2009-Pass1-Tron7-Chiro.wav	45.67	-0.5	105	7	1	10.5	146	Forest	9	356212	1946740	58	192	58.33333333	1018.666667	126	242.6666667	322.6666667
Cir105-2009-Pass3-Tron7-Chiro.wav	48.93	-2.78	105	7	3	19	204	Forest	9	356212	1946740	58	192	58.33333333	1018.666667	126	242.6666667	322.6666667
Cir105-2009-Pass3-Tron7-Chiro.wav	45.44	-1.55	105	7	3	19	204	Forest	9	356212	1946740	58	192	58.33333333	1018.666667	126	242.6666667	322.6666667
Cir105-2009-Pass1-Tron7-Chiro.wav	45.33	-0.76	105	7	1	10.5	146	Forest	9	356212	1946740	58	192	58.33333333	1018.666667	126	242.6666667	322.6666667
Cir105-2009-Pass3-Tron7-Chiro.wav	46.39	-1.01	105	7	3	19	204	Forest	9	356212	1946740	58	192	58.33333333	1018.666667	126	242.6666667	322.6666667
Cir105-2009-Pass3-Tron7-Chiro.wav	51.36	-3.43	105	7	3	19	204	Forest	12	356520	1946980	59	192	58.33333333	1018.666667	126	242.6666667	322.6666667
Cir105-2009-Pass3-Tron7-Chiro.wav	50.48	-2.34	105	7	3	19	204	Forest	12	356520	1946980	59	192	58.33333333	1018.666667	126	242.6666667	322.6666667
Cir105-2009-Pass3-Tron7-Chiro.wav	50.26	-0.46	105	7	3	19	204	Forest	12	356520	1946980	59	192	58.33333333	1018.666667	126	242.6666667	322.6666667
Cir105-2009-Pass3-Tron7-Chiro.wav	46.2	-0.7	105	7	3	19	204	Forest	12	356520	1946980	59	192	58.33333333	1018.666667	126	242.6666667	322.6666667
Cir105-2009-Pass3-Tron7-Chiro.wav	46.04	-0.79	105	7	3	19	204	Forest	9	356212	1946740	58	192	58.33333333	1018.666667	126	242.6666667	322.6666667
Cir105-2009-Pass3-Tron7-Chiro.wav	48.44	-0.32	105	7	3	19	204	Forest	12	356520	1946980	59	192	58.33333333	1018.666667	126	242.6666667	322.6666667
Cir105-2009-Pass3-Tron7-Chiro.wav	46.77	-0.84	105	7	3	19	204	Forest	9	356212	1946740	58	192	58.33333333	1018.666667	126	242.6666667	322.6666667
Cir105-2009-Pass4-Tron7-Chiro.wav	48.83	-0.32	105	7	4	NA	NA	Forest	7	356520	1946980	59	192	58.33333333	1018.666667	126	242.6666667	322.6666667
Cir105-2009-Pass3-Tron7-Chiro.wav	49.41	-0.83	105	7	3	19	204	Forest	12	356520	1946980	59	192	58.33333333	1018.666667	126	242.6666667	322.6666667
Cir105-2009-Pass1-Tron7-Chiro.wav	47.69	-0.57	105	7	1	10.5	146	Agriculture	5	357310	1947810	64	192	58.33333333	1018.666667	126	242.6666667	322.6666667
Cir105-2009-Pass3-Tron7-Chiro.wav	48.54	-0.88	105	7	3	19	204	Forest	12	356520	1946980	59	192	58.33333333	1018.666667	126	242.6666667	322.6666667
Cir105-2009-Pass3-Tron7-Chiro.wav	45.79	-1.08	105	7	3	19	204	Forest	9	356212	1946740	58	192	58.33333333	1018.666667	126	242.6666667	322.6666667
Cir105-2009-Pass1-Tron7-Chiro.wav	47.13	-0.5	105	7	1	10.5	146	Agriculture	5	357310	1947810	64	192	58.33333333	1018.666667	126	242.6666667	322.6666667
Cir105-2009-Pass3-Tron7-Chiro.wav	50.98	-2.66	105	7	3	19	204	Forest	12	356520	1946980	59	192	58.33333333	1018.666667	126	242.6666667	322.6666667
Cir105-2009-Pass3-Tron7-Chiro.wav	48.71	-0.02	105	7	3	19	204	Forest	12	356520	1946980	59	192	58.33333333	1018.666667	126	242.6666667	322.6666667
Cir107-2009-Pass1-Tron1-Chiro.wav	49.75	0.11	107	1	1	NA	NA	NA	15	115715	2405960	27	159.3333333	64.33333333	1061.333333	111	165.3333333	379
Cir107-2009-Pass2-Tron1-Chiro.wav	45.65	-1.42	107	1	2	NA	NA	NA	58	115332	2405870	29	159.3333333	64.33333333	1061.333333	111	165.3333333	379
Cir107-2009-Pass2-Tron1-Chiro.wav	44.46	-0.71	107	1	2	NA	NA	NA	58	115332	2405870	29	159.3333333	64.33333333	1061.333333	111	165.3333333	379
Cir107-2009-Pass2-Tron1-Chiro.wav	45.7	-1.42	107	1	2	NA	NA	NA	34	115044	2405520	16	159.3333333	64.33333333	1061.333333	111	165.3333333	379
Cir107-2009-Pass1-Tron1-Chiro.wav	50.69	-2.05	107	1	1	NA	NA	NA	15	115715	2405960	27	159.3333333	64.33333333	1061.333333	111	165.3333333	379
Cir107-2009-Pass2-Tron1-Chiro.wav	46.38	-0.99	107	1	2	NA	NA	NA	74	115050	2405250	21	159.3333333	64.33333333	1061.333333	111	165.3333333	379
Cir107-2009-Pass2-Tron1-Chiro.wav	42.74	-0.35	107	1	2	NA	NA	NA	51	115948	2406260	25	159.3333333	64.33333333	1061.333333	111	165.3333333	379
Cir107-2009-Pass2-Tron1-Chiro.wav	45.15	-0.29	107	1	2	NA	NA	NA	51	115948	2406260	25	159.3333333	64.33333333	1061.333333	111	165.3333333	379
Cir107-2009-Pass2-Tron1-Chiro.wav	46	-0.66	107	1	2	NA	NA	NA	74	115050	2405250	21	159.3333333	64.33333333	1061.333333	111	165.3333333	379
Cir107-2009-Pass2-Tron1-Chiro.wav	44.37	-0.22	107	1	2	NA	NA	NA	58	115332	2405870	29	159.3333333	64.33333333	1061.333333	111	165.3333333	379
Cir107-2009-Pass2-Tron1-Chiro.wav	47.35	-2.22	107	1	2	NA	NA	NA	58	115715	2405960	27	159.3333333	64.33333333	1061.333333	111	165.3333333	379
Cir107-2009-Pass2-Tron1-Chiro.wav	47.38	-0.86	107	1	2	NA	NA	NA	58	115715	2405960	27	159.3333333	64.33333333	1061.333333	111	165.3333333	379
Cir107-2009-Pass2-Tron1-Chiro.wav	47.96	-2.9	107	1	2	NA	NA	NA	34	115044	2405520	16	159.3333333	64.33333333	1061.333333	111	165.3333333	379
Cir107-2009-Pass2-Tron1-Chiro.wav	44.44	-0.42	107	1	2	NA	NA	NA	58	115332	2405870	29	159.3333333	64.33333333	1061.333333	111	165.3333333	379
Cir107-2009-Pass2-Tron1-Chiro.wav	48.19	-1.32	107	1	2	NA	NA	NA	74	115050	2405250	21	159.3333333	64.33333333	1061.333333	111	165.3333333	379
Cir107-2009-Pass2-Tron1-Chiro.wav	47.35	-0.58	107	1	2	NA	NA	NA	58	115715	2405960	27	159.3333333	64.33333333	1061.333333	111	165.3333333	379
Cir107-2009-Pass2-Tron1-Chiro.wav	44.69	-0.54	107	1	2	NA	NA	NA	74	115050	2405250	21	159.3333333	64.33333333	1061.333333	111	165.3333333	379
Cir107-2009-Pass2-Tron1-Chiro.wav	47.18	-2.17	107	1	2	NA	NA	NA	74	115050	2405250	21	159.3333333	64.33333333	1061.333333	111	165.3333333	379
Cir107-2009-Pass2-Tron1-Chiro.wav	47.55	-0.66	107	1	2	NA	NA	NA	74	115050	2405250	21	159.3333333	64.33333333	1061.333333	111	165.3333333	379
Cir107-2009-Pass2-Tron1-Chiro.wav	47.39	-1.46	107	1	2	NA	NA	NA	74	115050	2405250	21	159.3333333	64.33333333	1061.333333	111	165.3333333	379
Cir107-2009-Pass2-Tron1-Chiro.wav	49.85	-5.58	107	1	2	NA	NA	NA	34	115044	2405520	16	159.3333333	64.33333333	1061.333333	111	165.3333333	379
Cir107-2009-Pass2-Tron1-Chiro.wav	45.65	-0.9	107	1	2	NA	NA	NA	58	115332	2405870	29	159.3333333	64.33333333	1061.333333	111	165.3333333	379
Cir107-2009-Pass2-Tron1-Chiro.wav	47.36	-0.56	107	1	2	NA	NA	NA	58	115715	2405960	27	159.3333333	64.33333333	1061.333333	111	165.3333333	379
Cir107-2009-Pass2-Tron1-Chiro.wav	45.33	-0.69	107	1	2	NA	NA	NA	74	115050	2405250	21	159.3333333	64.33333333	1061.333333	111	165.3333333	379
Cir107-2009-Pass2-Tron1-Chiro.wav	49.11	-5.28	107	1	2	NA	NA	NA	34	115044	2405520	16	159.3333333	64.33333333	1061.333333	111	165.3333333	379
Cir107-2009-Pass2-Tron10-Chiro.wav	50.87	-1.14	107	10	2	NA	NA	NA	58	116820	2406150	33	159.3333333	64.33333333	1061.333333	111	165.3333333	381.6666667
Cir107-2009-Pass2-Tron10-Chiro.wav	46.76	-0.85	107	10	2	NA	NA	NA	58	116820	2406150	33	159.3333333	64.33333333	1061.333333	111	165.3333333	381.6666667
Cir107-2009-Pass1-Tron10-Chiro.wav	49.18	-1.48	107	10	1	NA	NA	NA	12	116820	2406150	33	159.3333333	64.33333333	1061.333333	111	165.3333333	381.6666667
Cir107-2009-Pass1-Tron10-Chiro.wav	51.19	-2.98	107	10	1	NA	NA	NA	12	116820	2406150	33	159.3333333	64.33333333	1061.333333	111	165.3333333	381.6666667
Cir107-2009-Pass2-Tron10-Chiro.wav	47.2	-1.33	107	10	2	NA	NA	NA	58	116820	2406150	33	159.3333333	64.33333333	1061.333333	111	165.3333333	381.6666667
Cir107-2009-Pass2-Tron10-Chiro.wav	45.93	-1.11	107	10	2	NA	NA	NA	58	116820	2406150	33	159.3333333	64.33333333	1061.333333	111	165.3333333	381.6666667
Cir107-2009-Pass2-Tron10-Chiro.wav	48.83	-1.5	107	10	2	NA	NA	NA	58	116820	2406150	33	159.3333333	64.33333333	1061.333333	111	165.3333333	381.6666667
Cir107-2009-Pass2-Tron10-Chiro.wav	47.76	-3.91	107	10	2	NA	NA	NA	74	116444	2405480	61	159.3333333	64.33333333	1061.333333	111	165.3333333	381.6666667
Cir107-2009-Pass2-Tron10-Chiro.wav	47.37	-0.34	107	10	2	NA	NA	NA	58	116820	2406150	33	159.3333333	64.33333333	1061.333333	111	165.3333333	381.6666667
Cir107-2009-Pass2-Tron10-Chiro.wav	47.84	-0.15	107	10	2	NA	NA	NA	58	116820	2406150	33	159.3333333	64.33333333	1061.333333	111	165.3333333	381.6666667
Cir107-2009-Pass2-Tron10-Chiro.wav	46.47	0.02	107	10	2	NA	NA	NA	58	116820	2406150	33	159.3333333	64.33333333	1061.333333	111	165.3333333	381.6666667
Cir107-2009-Pass2-Tron10-Chiro.wav	51.9	-2.76	107	10	2	NA	NA	NA	58	116820	2406150	33	159.3333333	64.33333333	1061.333333	111	165.3333333	381.6666667
Cir107-2009-Pass1-Tron10-Chiro.wav	49.52	-3.54	107	10	1	NA	NA	NA	12	116820	2406150	33	159.3333333	64.33333333	1061.333333	111	165.3333333	381.6666667
Cir107-2009-Pass2-Tron10-Chiro.wav	51.23	-2.14	107	10	2	NA	NA	NA	58	116820	2406150	33	159.3333333	64.33333333	1061.333333	111	165.3333333	381.6666667
Cir107-2009-Pass2-Tron10-Chiro.wav	48.37	-0.22	107	10	2	NA	NA	NA	74	116444	2405480	61	159.3333333	64.33333333	1061.333333	111	165.3333333	381.6666667
Cir107-2009-Pass2-Tron10-Chiro.wav	47.35	-1.14	107	10	2	NA	NA	NA	74	116444	2405480	61	159.3333333	64.33333333	1061.333333	111	165.3333333	381.6666667
Cir107-2009-Pass2-Tron10-Chiro.wav	48.28	-0.65	107	10	2	NA	NA	NA	51	117364	2406370	33	159.3333333	64.33333333	1061.333333	111	165.3333333	381.6666667
Cir107-2009-Pass2-Tron10-Chiro.wav	47.89	-0.98	107	10	2	NA	NA	NA	74	116444	2405480	61	159.3333333	64.33333333	1061.333333	111	165.3333333	381.6666667
Cir107-2009-Pass2-Tron10-Chiro.wav	49.49	-1.59	107	10	2	NA	NA	NA	58	117213	2406190	47	159.3333333	64.33333333	1061.333333	111	165.3333333	381.6666667
Cir107-2009-Pass2-Tron10-Chiro.wav	50.86	0.29	107	10	2	NA	NA	NA	58	117213	2406190	47	159.3333333	64.33333333	1061.333333	111	165.3333333	381.6666667
Cir107-2009-Pass2-Tron10-Chiro.wav	47.85	-0.45	107	10	2	NA	NA	NA	74	116444	2405480	61	159.3333333	64.33333333	1061.333333	111	165.3333333	381.6666667
Cir107-2009-Pass1-Tron10-Chiro.wav	50.24	0.85	107	10	1	NA	NA	NA	12	116820	2406150	33	159.3333333	64.33333333	1061.333333	111	165.3333333	381.6666667
Cir107-2009-Pass2-Tron10-Chiro.wav	45.17	-1.05	107	10	2	NA	NA	NA	34	116704	2405770	48	159.3333333	64.33333333	1061.333333	111	165.3333333	381.6666667
Cir107-2009-Pass2-Tron10-Chiro.wav	49.87	-1.15	107	10	2	NA	NA	NA	58	117213	2406190	47	159.3333333	64.33333333	1061.333333	111	165.3333333	381.6666667
Cir107-2009-Pass2-Tron10-Chiro.wav	50.75	-2.37	107	10	2	NA	NA	NA	58	117213	2406190	47	159.3333333	64.33333333	1061.333333	111	165.3333333	381.6666667
Cir107-2009-Pass2-Tron10-Chiro.wav	48.61	-0.03	107	10	2	NA	NA	NA	74	116444	2405480	61	159.3333333	64.33333333	1061.333333	111	165.3333333	381.6666667
Cir107-2009-Pass2-Tron10-Chiro.wav	47.68	-3.69	107	10	2	NA	NA	NA	74	116444	2405480	61	159.3333333	64.33333333	1061.333333	111	165.3333333	381.6666667
Cir107-2009-Pass2-Tron10-Chiro.wav	47.83	-1.08	107	10	2	NA	NA	NA	74	116444	2405480	61	159.3333333	64.33333333	1061.333333	111	165.3333333	381.6666667
Cir107-2009-Pass2-Tron10-Chiro.wav	45.32	-1.16	107	10	2	NA	NA	NA	34	116704	2405770	48	159.3333333	64.33333333	1061.333333	111	165.3333333	381.6666667
Cir107-2009-Pass2-Tron10-Chiro.wav	50.31	-3.58	107	10	2	NA	NA	NA	58	116820	2406150	33	159.3333333	64.33333333	1061.333333	111	165.3333333	381.6666667
Cir107-2009-Pass2-Tron10-Chiro.wav	45.06	-0.78	107	10	2	NA	NA	NA	58	117213	2406190	47	159.3333333	64.33333333	1061.333333	111	165.3333333	381.6666667
Cir107-2009-Pass2-Tron10-Chiro.wav	44.78	-0.94	107	10	2	NA	NA	NA	34	116704	2405770	48	159.3333333	64.33333333	1061.333333	111	165.3333333	381.6666667
Cir107-2009-Pass2-Tron10-Chiro.wav	46.83	-0.6	107	10	2	NA	NA	NA	58	116820	2406150	33	159.3333333	64.33333333	1061.333333	111	165.3333333	381.6666667
Cir107-2009-Pass2-Tron2-Chiro.wav	45.25	0.01	107	2	2	NA	NA	NA	74	117527	2406630	52	158	63	1070.333333	109.3333333	165.6666667	386
Cir107-2009-Pass2-Tron2-Chiro.wav	49.95	-5.91	107	2	2	NA	NA	NA	51	118911	2407260	41	158	63	1070.333333	109.3333333	165.6666667	386
Cir107-2009-Pass1-Tron2-Chiro.wav	48.05	-3.85	107	2	1	NA	NA	NA	18	117912	2406730	49	158	63	1070.333333	109.3333333	165.6666667	386
Cir107-2009-Pass1-Tron2-Chiro.wav	47.58	-5.73	107	2	1	NA	NA	NA	18	117912	2406730	49	158	63	1070.333333	109.3333333	165.6666667	386
Cir107-2009-Pass2-Tron2-Chiro.wav	43.96	-0.17	107	2	2	NA	NA	NA	58	118295	2406810	52	158	63	1070.333333	109.3333333	165.6666667	386
Cir107-2009-Pass2-Tron2-Chiro.wav	49.21	-4.97	107	2	2	NA	NA	NA	51	118911	2407260	41	158	63	1070.333333	109.3333333	165.6666667	386
Cir107-2009-Pass2-Tron2-Chiro.wav	50.09	-3.12	107	2	2	NA	NA	NA	51	118911	2407260	41	158	63	1070.333333	109.3333333	165.6666667	386
Cir107-2009-Pass2-Tron2-Chiro.wav	45.06	-0.51	107	2	2	NA	NA	NA	51	118911	2407260	41	158	63	1070.333333	109.3333333	165.6666667	386
Cir107-2009-Pass2-Tron2-Chiro.wav	49.02	-1.89	107	2	2	NA	NA	NA	58	118644	2406970	48	158	63	1070.333333	109.3333333	165.6666667	386
Cir107-2009-Pass1-Tron2-Chiro.wav	50.52	-1.72	107	2	1	NA	NA	NA	18	117912	2406730	49	158	63	1070.333333	109.3333333	165.6666667	386
Cir107-2009-Pass2-Tron2-Chiro.wav	46.17	-0.16	107	2	2	NA	NA	NA	51	118911	2407260	41	158	63	1070.333333	109.3333333	165.6666667	386
Cir107-2009-Pass2-Tron2-Chiro.wav	48.67	-2.24	107	2	2	NA	NA	NA	51	118911	2407260	41	158	63	1070.333333	109.3333333	165.6666667	386
Cir107-2009-Pass2-Tron2-Chiro.wav	49.52	-0.77	107	2	2	NA	NA	NA	58	118644	2406970	48	158	63	1070.333333	109.3333333	165.6666667	386
Cir107-2009-Pass2-Tron2-Chiro.wav	44.49	-0.35	107	2	2	NA	NA	NA	51	118911	2407260	41	158	63	1070.333333	109.3333333	165.6666667	386
Cir107-2009-Pass2-Tron2-Chiro.wav	51.21	-4.48	107	2	2	NA	NA	NA	74	117527	2406630	52	158	63	1070.333333	109.3333333	165.6666667	386
Cir107-2009-Pass1-Tron2-Chiro.wav	47.56	-2.79	107	2	1	NA	NA	NA	17	117527	2406630	52	158	63	1070.333333	109.3333333	165.6666667	386
Cir107-2009-Pass2-Tron2-Chiro.wav	45.34	-0.9	107	2	2	NA	NA	NA	51	118911	2407260	41	158	63	1070.333333	109.3333333	165.6666667	386
Cir107-2009-Pass2-Tron2-Chiro.wav	48.33	-0.95	107	2	2	NA	NA	NA	58	118644	2406970	48	158	63	1070.333333	109.3333333	165.6666667	386
Cir107-2009-Pass1-Tron2-Chiro.wav	48.59	-2.3	107	2	1	NA	NA	NA	18	117912	2406730	49	158	63	1070.333333	109.3333333	165.6666667	386
Cir107-2009-Pass1-Tron2-Chiro.wav	46.4	-0.52	107	2	1	NA	NA	NA	15	118644	2406970	48	158	63	1070.333333	109.3333333	165.6666667	386
Cir107-2009-Pass2-Tron2-Chiro.wav	47.81	-1.61	107	2	2	NA	NA	NA	58	118644	2406970	48	158	63	1070.333333	109.3333333	165.6666667	386
Cir107-2009-Pass1-Tron2-Chiro.wav	48.33	-3.43	107	2	1	NA	NA	NA	18	117912	2406730	49	158	63	1070.333333	109.3333333	165.6666667	386
Cir107-2009-Pass1-Tron2-Chiro.wav	48.53	-0.65	107	2	1	NA	NA	NA	17	117527	2406630	52	158	63	1070.333333	109.3333333	165.6666667	386
Cir107-2009-Pass1-Tron2-Chiro.wav	51.16	-2.18	107	2	1	NA	NA	NA	18	117912	2406730	49	158	63	1070.333333	109.3333333	165.6666667	386
Cir107-2009-Pass1-Tron2-Chiro.wav	49.52	-1.09	107	2	1	NA	NA	NA	12	118295	2406810	52	158	63	1070.333333	109.3333333	165.6666667	386
Cir107-2009-Pass1-Tron2-Chiro.wav	46.39	-0.52	107	2	1	NA	NA	NA	15	118644	2406970	48	158	63	1070.333333	109.3333333	165.6666667	386
Cir107-2009-Pass1-Tron2-Chiro.wav	50.02	-5.41	107	2	1	NA	NA	NA	12	118295	2406810	52	158	63	1070.333333	109.3333333	165.6666667	386
Cir107-2009-Pass2-Tron2-Chiro.wav	43.68	-0.25	107	2	2	NA	NA	NA	51	118911	2407260	41	158	63	1070.333333	109.3333333	165.6666667	386
Cir107-2009-Pass2-Tron3-Chiro.wav	44.93	-0.48	107	3	2	NA	NA	NA	74	119986	2407640	48	159	63.66666667	1053.666667	110.6666667	165.6666667	379
Cir107-2009-Pass2-Tron3-Chiro.wav	47.09	-0.16	107	3	2	NA	NA	NA	74	119986	2407640	48	159	63.66666667	1053.666667	110.6666667	165.6666667	379
Cir107-2009-Pass2-Tron3-Chiro.wav	50.39	-3.07	107	3	2	NA	NA	NA	58	120634	2407540	45	159	63.66666667	1053.666667	110.6666667	165.6666667	379
Cir107-2009-Pass2-Tron3-Chiro.wav	47.26	-0.6	107	3	2	NA	NA	NA	74	119986	2407640	48	159	63.66666667	1053.666667	110.6666667	165.6666667	379
Cir107-2009-Pass2-Tron3-Chiro.wav	48.05	-0.54	107	3	2	NA	NA	NA	74	119986	2407640	48	159	63.66666667	1053.666667	110.6666667	165.6666667	379
Cir107-2009-Pass2-Tron3-Chiro.wav	43.96	-0.31	107	3	2	NA	NA	NA	58	120634	2407540	45	159	63.66666667	1053.666667	110.6666667	165.6666667	379
Cir107-2009-Pass2-Tron3-Chiro.wav	47.66	-0.36	107	3	2	NA	NA	NA	74	119986	2407640	48	159	63.66666667	1053.666667	110.6666667	165.6666667	379
Cir107-2009-Pass2-Tron3-Chiro.wav	43.94	-0.67	107	3	2	NA	NA	NA	58	120634	2407540	45	159	63.66666667	1053.666667	110.6666667	165.6666667	379
Cir107-2009-Pass1-Tron3-Chiro.wav	50.39	-3.17	107	3	1	NA	NA	NA	15	120893	2407280	41	159	63.66666667	1053.666667	110.6666667	165.6666667	379
Cir107-2009-Pass2-Tron3-Chiro.wav	49.4	-4.75	107	3	2	NA	NA	NA	58	120634	2407540	45	159	63.66666667	1053.666667	110.6666667	165.6666667	379
Cir107-2009-Pass2-Tron3-Chiro.wav	47.03	-0.91	107	3	2	NA	NA	NA	58	120634	2407540	45	159	63.66666667	1053.666667	110.6666667	165.6666667	379
Cir107-2009-Pass2-Tron3-Chiro.wav	45.33	-0.57	107	3	2	NA	NA	NA	58	120634	2407540	45	159	63.66666667	1053.666667	110.6666667	165.6666667	379
Cir107-2009-Pass2-Tron3-Chiro.wav	51.77	-2.86	107	3	2	NA	NA	NA	58	120634	2407540	45	159	63.66666667	1053.666667	110.6666667	165.6666667	379
Cir107-2009-Pass2-Tron3-Chiro.wav	47.37	-0.34	107	3	2	NA	NA	NA	74	119986	2407640	48	159	63.66666667	1053.666667	110.6666667	165.6666667	379
Cir107-2009-Pass2-Tron3-Chiro.wav	46.41	-1.07	107	3	2	NA	NA	NA	74	119986	2407640	48	159	63.66666667	1053.666667	110.6666667	165.6666667	379
Cir107-2009-Pass2-Tron3-Chiro.wav	45.63	-0.52	107	3	2	NA	NA	NA	58	120634	2407540	45	159	63.66666667	1053.666667	110.6666667	165.6666667	379
Cir107-2009-Pass2-Tron3-Chiro.wav	49.78	-4.91	107	3	2	NA	NA	NA	58	120893	2407280	41	159	63.66666667	1053.666667	110.6666667	165.6666667	379
Cir107-2009-Pass1-Tron3-Chiro.wav	44.87	-1.95	107	3	1	NA	NA	NA	15	120893	2407280	41	159	63.66666667	1053.666667	110.6666667	165.6666667	379
Cir107-2009-Pass2-Tron3-Chiro.wav	45.73	-0.79	107	3	2	NA	NA	NA	58	120634	2407540	45	159	63.66666667	1053.666667	110.6666667	165.6666667	379
Cir107-2009-Pass1-Tron3-Chiro.wav	45.31	-1.58	107	3	1	NA	NA	NA	15	120893	2407280	41	159	63.66666667	1053.666667	110.6666667	165.6666667	379
Cir107-2009-Pass2-Tron3-Chiro.wav	48	-0.22	107	3	2	NA	NA	NA	34	120372	2407760	48	159	63.66666667	1053.666667	110.6666667	165.6666667	379
Cir107-2009-Pass1-Tron3-Chiro.wav	51.65	-5.22	107	3	1	NA	NA	NA	17	119986	2407640	48	159	63.66666667	1053.666667	110.6666667	165.6666667	379
Cir107-2009-Pass2-Tron3-Chiro.wav	44.09	-0.32	107	3	2	NA	NA	NA	74	119986	2407640	48	159	63.66666667	1053.666667	110.6666667	165.6666667	379
Cir107-2009-Pass2-Tron3-Chiro.wav	44.86	-0.32	107	3	2	NA	NA	NA	74	119986	2407640	48	159	63.66666667	1053.666667	110.6666667	165.6666667	379
Cir107-2009-Pass2-Tron3-Chiro.wav	50.01	-1.61	107	3	2	NA	NA	NA	34	120372	2407760	48	159	63.66666667	1053.666667	110.6666667	165.6666667	379
Cir107-2009-Pass2-Tron3-Chiro.wav	48.12	-0.63	107	3	2	NA	NA	NA	74	119986	2407640	48	159	63.66666667	1053.666667	110.6666667	165.6666667	379
Cir107-2009-Pass2-Tron3-Chiro.wav	46.74	-0.13	107	3	2	NA	NA	NA	74	119986	2407640	48	159	63.66666667	1053.666667	110.6666667	165.6666667	379
Cir107-2009-Pass2-Tron3-Chiro.wav	47.38	-1.67	107	3	2	NA	NA	NA	51	121292	2407290	53	159	63.66666667	1053.666667	110.6666667	165.6666667	379
Cir107-2009-Pass2-Tron3-Chiro.wav	45.54	-0.56	107	3	2	NA	NA	NA	74	119986	2407640	48	159	63.66666667	1053.666667	110.6666667	165.6666667	379
Cir107-2009-Pass2-Tron3-Chiro.wav	45.93	-0.71	107	3	2	NA	NA	NA	34	120372	2407760	48	159	63.66666667	1053.666667	110.6666667	165.6666667	379
Cir107-2009-Pass2-Tron3-Chiro.wav	45.4	-1.01	107	3	2	NA	NA	NA	51	121292	2407290	53	159	63.66666667	1053.666667	110.6666667	165.6666667	379
Cir107-2009-Pass1-Tron3-Chiro.wav	45.15	-0.89	107	3	1	NA	NA	NA	8	121292	2407290	53	159	63.66666667	1053.666667	110.6666667	165.6666667	379
Cir107-2009-Pass1-Tron3-Chiro.wav	44.85	0.28	107	3	1	NA	NA	NA	18	120372	2407760	48	159	63.66666667	1053.666667	110.6666667	165.6666667	379
Cir107-2009-Pass1-Tron3-Chiro.wav	48.35	-1.98	107	3	1	NA	NA	NA	18	120372	2407760	48	159	63.66666667	1053.666667	110.6666667	165.6666667	379
Cir107-2009-Pass1-Tron3-Chiro.wav	46.05	-2.68	107	3	1	NA	NA	NA	8	121292	2407290	53	159	63.66666667	1053.666667	110.6666667	165.6666667	379
Cir107-2009-Pass1-Tron3-Chiro.wav	47.53	-4.97	107	3	1	NA	NA	NA	8	121292	2407290	53	159	63.66666667	1053.666667	110.6666667	165.6666667	379
Cir107-2009-Pass2-Tron3-Chiro.wav	49.55	-2.04	107	3	2	NA	NA	NA	34	120372	2407760	48	159	63.66666667	1053.666667	110.6666667	165.6666667	379
Cir107-2009-Pass2-Tron3-Chiro.wav	49.52	-2.3	107	3	2	NA	NA	NA	58	120634	2407540	45	159	63.66666667	1053.666667	110.6666667	165.6666667	379
Cir107-2009-Pass2-Tron3-Chiro.wav	45.24	-0.86	107	3	2	NA	NA	NA	58	120634	2407540	45	159	63.66666667	1053.666667	110.6666667	165.6666667	379
Cir107-2009-Pass2-Tron3-Chiro.wav	51.12	-3.45	107	3	2	NA	NA	NA	58	120634	2407540	45	159	63.66666667	1053.666667	110.6666667	165.6666667	379
Cir107-2009-Pass1-Tron3-Chiro.wav	46.94	-0.82	107	3	1	NA	NA	NA	8	121292	2407290	53	159	63.66666667	1053.666667	110.6666667	165.6666667	379
Cir107-2009-Pass2-Tron3-Chiro.wav	47.14	-0.31	107	3	2	NA	NA	NA	51	121292	2407290	53	159	63.66666667	1053.666667	110.6666667	165.6666667	379
Cir107-2009-Pass2-Tron3-Chiro.wav	46.81	-0.95	107	3	2	NA	NA	NA	58	120634	2407540	45	159	63.66666667	1053.666667	110.6666667	165.6666667	379
Cir107-2009-Pass1-Tron3-Chiro.wav	47.3	-0.59	107	3	1	NA	NA	NA	18	120372	2407760	48	159	63.66666667	1053.666667	110.6666667	165.6666667	379
Cir107-2009-Pass2-Tron3-Chiro.wav	43.7	-0.73	107	3	2	NA	NA	NA	51	121292	2407290	53	159	63.66666667	1053.666667	110.6666667	165.6666667	379
Cir107-2009-Pass2-Tron3-Chiro.wav	45.08	-1.71	107	3	2	NA	NA	NA	74	119986	2407640	48	159	63.66666667	1053.666667	110.6666667	165.6666667	379
Cir107-2009-Pass2-Tron3-Chiro.wav	45.87	-0.92	107	3	2	NA	NA	NA	51	121292	2407290	53	159	63.66666667	1053.666667	110.6666667	165.6666667	379
Cir107-2009-Pass1-Tron3-Chiro.wav	45.36	-0.78	107	3	1	NA	NA	NA	15	120893	2407280	41	159	63.66666667	1053.666667	110.6666667	165.6666667	379
Cir107-2009-Pass2-Tron4-Chiro.wav	48.2	-1.56	107	4	2	NA	NA	NA	58	123443	2407910	46	159	62.75	1051.75	110	166.25	378.75
Cir107-2009-Pass2-Tron4-Chiro.wav	47.18	-1.74	107	4	2	NA	NA	NA	51	123811	2408070	50	159	62.75	1051.75	110	166.25	378.75
Cir107-2009-Pass2-Tron4-Chiro.wav	44.71	-1.21	107	4	2	NA	NA	NA	58	123128	2407730	62	159	62.75	1051.75	110	166.25	378.75
Cir107-2009-Pass2-Tron4-Chiro.wav	46.33	-0.76	107	4	2	NA	NA	NA	58	123128	2407730	62	159	62.75	1051.75	110	166.25	378.75
Cir107-2009-Pass2-Tron4-Chiro.wav	46.25	-1.45	107	4	2	NA	NA	NA	51	123811	2408070	50	159	62.75	1051.75	110	166.25	378.75
Cir107-2009-Pass2-Tron4-Chiro.wav	49.31	-0.26	107	4	2	NA	NA	NA	58	123443	2407910	46	159	62.75	1051.75	110	166.25	378.75
Cir107-2009-Pass1-Tron4-Chiro.wav	44.52	-0.68	107	4	1	NA	NA	NA	15	123443	2407910	46	159	62.75	1051.75	110	166.25	378.75
Cir107-2009-Pass2-Tron4-Chiro.wav	45.25	-0.19	107	4	2	NA	NA	NA	51	123811	2408070	50	159	62.75	1051.75	110	166.25	378.75
Cir107-2009-Pass2-Tron4-Chiro.wav	46.3	-0.93	107	4	2	NA	NA	NA	51	123811	2408070	50	159	62.75	1051.75	110	166.25	378.75
Cir107-2009-Pass2-Tron4-Chiro.wav	44.11	-0.59	107	4	2	NA	NA	NA	51	123811	2408070	50	159	62.75	1051.75	110	166.25	378.75
Cir107-2009-Pass2-Tron4-Chiro.wav	46.4	-1.17	107	4	2	NA	NA	NA	51	123811	2408070	50	159	62.75	1051.75	110	166.25	378.75
Cir107-2009-Pass2-Tron4-Chiro.wav	45.13	-0.64	107	4	2	NA	NA	NA	51	123811	2408070	50	159	62.75	1051.75	110	166.25	378.75
Cir107-2009-Pass2-Tron4-Chiro.wav	45.39	-0.57	107	4	2	NA	NA	NA	58	123128	2407730	62	159	62.75	1051.75	110	166.25	378.75
Cir107-2009-Pass2-Tron4-Chiro.wav	49.17	-3.51	107	4	2	NA	NA	NA	51	123811	2408070	50	159	62.75	1051.75	110	166.25	378.75
Cir107-2009-Pass2-Tron4-Chiro.wav	48.3	-1.02	107	4	2	NA	NA	NA	58	123128	2407730	62	159	62.75	1051.75	110	166.25	378.75
Cir107-2009-Pass2-Tron4-Chiro.wav	48.41	-1.92	107	4	2	NA	NA	NA	74	122357	2407580	49	159	62.75	1051.75	110	166.25	378.75
Cir107-2009-Pass2-Tron4-Chiro.wav	44.71	-0.45	107	4	2	NA	NA	NA	74	122357	2407580	49	159	62.75	1051.75	110	166.25	378.75
Cir107-2009-Pass2-Tron4-Chiro.wav	48.01	-0.99	107	4	2	NA	NA	NA	74	122357	2407580	49	159	62.75	1051.75	110	166.25	378.75
Cir107-2009-Pass2-Tron4-Chiro.wav	45.49	-1.42	107	4	2	NA	NA	NA	58	123128	2407730	62	159	62.75	1051.75	110	166.25	378.75
Cir107-2009-Pass1-Tron4-Chiro.wav	51.19	-3.48	107	4	1	NA	NA	NA	18	122754	2407600	51	159	62.75	1051.75	110	166.25	378.75
Cir107-2009-Pass2-Tron4-Chiro.wav	45.05	-0.98	107	4	2	NA	NA	NA	58	123128	2407730	62	159	62.75	1051.75	110	166.25	378.75
Cir107-2009-Pass2-Tron4-Chiro.wav	44.88	-1.81	107	4	2	NA	NA	NA	58	123128	2407730	62	159	62.75	1051.75	110	166.25	378.75
Cir107-2009-Pass2-Tron4-Chiro.wav	45.51	-0.53	107	4	2	NA	NA	NA	74	122357	2407580	49	159	62.75	1051.75	110	166.25	378.75
Cir107-2009-Pass2-Tron5-Chiro.wav	47.89	-0.43	107	5	2	NA	NA	NA	58	125801	2407720	66	159.5	62.5	1044.5	110	167	376.5
Cir107-2009-Pass2-Tron5-Chiro.wav	46.88	-0.74	107	5	2	NA	NA	NA	51	125463	2407670	79	159.5	62.5	1044.5	110	167	376.5
Cir107-2009-Pass2-Tron5-Chiro.wav	47.5	-0.68	107	5	2	NA	NA	NA	58	125801	2407720	66	159.5	62.5	1044.5	110	167	376.5
Cir107-2009-Pass2-Tron5-Chiro.wav	43.99	-0.44	107	5	2	NA	NA	NA	58	125801	2407720	66	159.5	62.5	1044.5	110	167	376.5
Cir107-2009-Pass2-Tron5-Chiro.wav	45.08	-0.33	107	5	2	NA	NA	NA	51	125463	2407670	79	159.5	62.5	1044.5	110	167	376.5
Cir107-2009-Pass2-Tron5-Chiro.wav	45.1	-0.72	107	5	2	NA	NA	NA	58	125801	2407720	66	159.5	62.5	1044.5	110	167	376.5
Cir107-2009-Pass2-Tron5-Chiro.wav	47.46	-1.62	107	5	2	NA	NA	NA	58	125801	2407720	66	159.5	62.5	1044.5	110	167	376.5
Cir107-2009-Pass2-Tron5-Chiro.wav	47.7	-4.11	107	5	2	NA	NA	NA	58	125801	2407720	66	159.5	62.5	1044.5	110	167	376.5
Cir107-2009-Pass2-Tron5-Chiro.wav	46.81	-1.01	107	5	2	NA	NA	NA	58	125801	2407720	66	159.5	62.5	1044.5	110	167	376.5
Cir107-2009-Pass2-Tron5-Chiro.wav	45.19	-0.87	107	5	2	NA	NA	NA	58	125801	2407720	66	159.5	62.5	1044.5	110	167	376.5
Cir107-2009-Pass2-Tron5-Chiro.wav	45.37	-0.86	107	5	2	NA	NA	NA	58	125801	2407720	66	159.5	62.5	1044.5	110	167	376.5
Cir107-2009-Pass2-Tron5-Chiro.wav	50.2	-2.58	107	5	2	NA	NA	NA	58	125801	2407720	66	159.5	62.5	1044.5	110	167	376.5
Cir107-2009-Pass2-Tron5-Chiro.wav	45.15	0.22	107	5	2	NA	NA	NA	58	125801	2407720	66	159.5	62.5	1044.5	110	167	376.5
Cir107-2009-Pass1-Tron5-Chiro.wav	43.35	-0.23	107	5	1	NA	NA	NA	18	125848	2407990	61	159.5	62.5	1044.5	110	167	376.5
Cir107-2009-Pass2-Tron5-Chiro.wav	51.39	-2.07	107	5	2	NA	NA	NA	58	125801	2407720	66	159.5	62.5	1044.5	110	167	376.5
Cir107-2009-Pass2-Tron5-Chiro.wav	44.4	-0.13	107	5	2	NA	NA	NA	51	125463	2407670	79	159.5	62.5	1044.5	110	167	376.5
Cir107-2009-Pass2-Tron5-Chiro.wav	48.7	-0.54	107	5	2	NA	NA	NA	51	125463	2407670	79	159.5	62.5	1044.5	110	167	376.5
Cir107-2009-Pass2-Tron5-Chiro.wav	51.19	-3.81	107	5	2	NA	NA	NA	51	125463	2407670	79	159.5	62.5	1044.5	110	167	376.5
Cir107-2009-Pass2-Tron5-Chiro.wav	48.15	-0.29	107	5	2	NA	NA	NA	51	125463	2407670	79	159.5	62.5	1044.5	110	167	376.5
Cir107-2009-Pass2-Tron5-Chiro.wav	47.14	-1.62	107	5	2	NA	NA	NA	51	125463	2407670	79	159.5	62.5	1044.5	110	167	376.5
Cir107-2009-Pass2-Tron5-Chiro.wav	48.38	-0.58	107	5	2	NA	NA	NA	51	125463	2407670	79	159.5	62.5	1044.5	110	167	376.5
Cir107-2009-Pass2-Tron5-Chiro.wav	47.01	-0.54	107	5	2	NA	NA	NA	51	125463	2407670	79	159.5	62.5	1044.5	110	167	376.5
Cir107-2009-Pass2-Tron5-Chiro.wav	50.27	-1.73	107	5	2	NA	NA	NA	58	125801	2407720	66	159.5	62.5	1044.5	110	167	376.5
Cir107-2009-Pass2-Tron5-Chiro.wav	48.03	-0.41	107	5	2	NA	NA	NA	58	125801	2407720	66	159.5	62.5	1044.5	110	167	376.5
Cir107-2009-Pass2-Tron5-Chiro.wav	45.03	-0.73	107	5	2	NA	NA	NA	58	125801	2407720	66	159.5	62.5	1044.5	110	167	376.5
Cir107-2009-Pass2-Tron5-Chiro.wav	48.89	-0.54	107	5	2	NA	NA	NA	51	125463	2407670	79	159.5	62.5	1044.5	110	167	376.5
Cir107-2009-Pass2-Tron5-Chiro.wav	45.7	-0.18	107	5	2	NA	NA	NA	51	125463	2407670	79	159.5	62.5	1044.5	110	167	376.5
Cir107-2009-Pass2-Tron5-Chiro.wav	43.71	-0.59	107	5	2	NA	NA	NA	58	126130	2407840	51	159.5	62.5	1044.5	110	167	376.5
Cir107-2009-Pass2-Tron5-Chiro.wav	47.13	-2.68	107	5	2	NA	NA	NA	58	125801	2407720	66	159.5	62.5	1044.5	110	167	376.5
Cir107-2009-Pass2-Tron5-Chiro.wav	47.21	-0.2	107	5	2	NA	NA	NA	58	125801	2407720	66	159.5	62.5	1044.5	110	167	376.5
Cir107-2009-Pass2-Tron5-Chiro.wav	46.53	-2.58	107	5	2	NA	NA	NA	58	125801	2407720	66	159.5	62.5	1044.5	110	167	376.5
Cir107-2009-Pass2-Tron5-Chiro.wav	48.23	-6.49	107	5	2	NA	NA	NA	58	125801	2407720	66	159.5	62.5	1044.5	110	167	376.5
Cir107-2009-Pass2-Tron5-Chiro.wav	44.36	-0.79	107	5	2	NA	NA	NA	58	125801	2407720	66	159.5	62.5	1044.5	110	167	376.5
Cir107-2009-Pass1-Tron5-Chiro.wav	44.94	-0.68	107	5	1	NA	NA	NA	17	125555	2408180	54	159.5	62.5	1044.5	110	167	376.5
Cir107-2009-Pass2-Tron5-Chiro.wav	47.62	-2.87	107	5	2	NA	NA	NA	58	125801	2407720	66	159.5	62.5	1044.5	110	167	376.5
Cir107-2009-Pass2-Tron5-Chiro.wav	43.95	-0.56	107	5	2	NA	NA	NA	58	125801	2407720	66	159.5	62.5	1044.5	110	167	376.5
Cir107-2009-Pass2-Tron5-Chiro.wav	45.7	-0.66	107	5	2	NA	NA	NA	74	125555	2408180	54	159.5	62.5	1044.5	110	167	376.5
Cir107-2009-Pass2-Tron5-Chiro.wav	44.94	-0.43	107	5	2	NA	NA	NA	74	125555	2408180	54	159.5	62.5	1044.5	110	167	376.5
Cir107-2009-Pass2-Tron5-Chiro.wav	48.96	-1.64	107	5	2	NA	NA	NA	74	125555	2408180	54	159.5	62.5	1044.5	110	167	376.5
Cir107-2009-Pass2-Tron5-Chiro.wav	45.43	-0.84	107	5	2	NA	NA	NA	74	125555	2408180	54	159.5	62.5	1044.5	110	167	376.5
Cir107-2009-Pass2-Tron5-Chiro.wav	46.23	-1.41	107	5	2	NA	NA	NA	74	125555	2408180	54	159.5	62.5	1044.5	110	167	376.5
Cir107-2009-Pass2-Tron5-Chiro.wav	44.71	-0.43	107	5	2	NA	NA	NA	74	125555	2408180	54	159.5	62.5	1044.5	110	167	376.5
Cir107-2009-Pass2-Tron5-Chiro.wav	45.03	-0.69	107	5	2	NA	NA	NA	74	125555	2408180	54	159.5	62.5	1044.5	110	167	376.5
Cir107-2009-Pass2-Tron5-Chiro.wav	49.3	-3.37	107	5	2	NA	NA	NA	74	125555	2408180	54	159.5	62.5	1044.5	110	167	376.5
Cir107-2009-Pass2-Tron5-Chiro.wav	45.55	-1.29	107	5	2	NA	NA	NA	74	125555	2408180	54	159.5	62.5	1044.5	110	167	376.5
Cir107-2009-Pass2-Tron5-Chiro.wav	48.45	-0.64	107	5	2	NA	NA	NA	58	126130	2407840	51	159.5	62.5	1044.5	110	167	376.5
Cir107-2009-Pass2-Tron6-Chiro.wav	49.72	-0.71	107	6	2	NA	NA	NA	34	124429	2407240	112	157.5	61	1063	108.25	166.75	382.5
Cir107-2009-Pass1-Tron6-Chiro.wav	47.92	-2.59	107	6	1	NA	NA	NA	17	124369	2407560	96	157.5	61	1063	108.25	166.75	382.5
Cir107-2009-Pass2-Tron6-Chiro.wav	47.06	-1.02	107	6	2	NA	NA	NA	74	124369	2407560	96	157.5	61	1063	108.25	166.75	382.5
Cir107-2009-Pass2-Tron6-Chiro.wav	45.74	-1.44	107	6	2	NA	NA	NA	74	124369	2407560	96	157.5	61	1063	108.25	166.75	382.5
Cir107-2009-Pass1-Tron6-Chiro.wav	50.28	-1.88	107	6	1	NA	NA	NA	17	124369	2407560	96	157.5	61	1063	108.25	166.75	382.5
Cir107-2009-Pass2-Tron6-Chiro.wav	47.15	-1.34	107	6	2	NA	NA	NA	74	124369	2407560	96	157.5	61	1063	108.25	166.75	382.5
Cir107-2009-Pass2-Tron6-Chiro.wav	46.27	-1.21	107	6	2	NA	NA	NA	34	124429	2407240	112	157.5	61	1063	108.25	166.75	382.5
Cir107-2009-Pass2-Tron6-Chiro.wav	46.48	-0.97	107	6	2	NA	NA	NA	34	124429	2407240	112	157.5	61	1063	108.25	166.75	382.5
Cir107-2009-Pass2-Tron6-Chiro.wav	47.59	-1.15	107	6	2	NA	NA	NA	74	124369	2407560	96	157.5	61	1063	108.25	166.75	382.5
Cir107-2009-Pass2-Tron6-Chiro.wav	45.46	-1.28	107	6	2	NA	NA	NA	34	124429	2407240	112	157.5	61	1063	108.25	166.75	382.5
Cir107-2009-Pass2-Tron6-Chiro.wav	46.37	-0.75	107	6	2	NA	NA	NA	34	124429	2407240	112	157.5	61	1063	108.25	166.75	382.5
Cir107-2009-Pass2-Tron6-Chiro.wav	45.99	-1.48	107	6	2	NA	NA	NA	34	124429	2407240	112	157.5	61	1063	108.25	166.75	382.5
Cir107-2009-Pass1-Tron6-Chiro.wav	47.32	0.18	107	6	1	NA	NA	NA	18	124429	2407240	112	157.5	61	1063	108.25	166.75	382.5
Cir107-2009-Pass1-Tron6-Chiro.wav	50.08	-3.99	107	6	1	NA	NA	NA	17	124369	2407560	96	157.5	61	1063	108.25	166.75	382.5
Cir107-2009-Pass1-Tron6-Chiro.wav	46.2	-0.41	107	6	1	NA	NA	NA	17	124369	2407560	96	157.5	61	1063	108.25	166.75	382.5
Cir107-2009-Pass2-Tron6-Chiro.wav	50.13	-0.74	107	6	2	NA	NA	NA	51	124842	2406180	117	157.5	61	1063	108.25	166.75	382.5
Cir107-2009-Pass1-Tron6-Chiro.wav	45.64	-1.61	107	6	1	NA	NA	NA	12	124635	2406900	122	157.5	61	1063	108.25	166.75	382.5
Cir107-2009-Pass1-Tron6-Chiro.wav	48.9	-1.64	107	6	1	NA	NA	NA	17	124369	2407560	96	157.5	61	1063	108.25	166.75	382.5
Cir107-2009-Pass2-Tron6-Chiro.wav	47.42	-1.67	107	6	2	NA	NA	NA	74	124369	2407560	96	157.5	61	1063	108.25	166.75	382.5
Cir107-2009-Pass1-Tron6-Chiro.wav	47.85	-1.17	107	6	1	NA	NA	NA	17	124369	2407560	96	157.5	61	1063	108.25	166.75	382.5
Cir107-2009-Pass2-Tron6-Chiro.wav	47.26	-1.25	107	6	2	NA	NA	NA	74	124369	2407560	96	157.5	61	1063	108.25	166.75	382.5
Cir107-2009-Pass2-Tron6-Chiro.wav	46.27	-0.38	107	6	2	NA	NA	NA	34	124429	2407240	112	157.5	61	1063	108.25	166.75	382.5
Cir107-2009-Pass2-Tron6-Chiro.wav	49.19	-0.09	107	6	2	NA	NA	NA	74	124369	2407560	96	157.5	61	1063	108.25	166.75	382.5
Cir107-2009-Pass1-Tron6-Chiro.wav	49.35	-1.07	107	6	1	NA	NA	NA	17	124369	2407560	96	157.5	61	1063	108.25	166.75	382.5
Cir107-2009-Pass1-Tron6-Chiro.wav	44.97	-1.8	107	6	1	NA	NA	NA	12	124635	2406900	122	157.5	61	1063	108.25	166.75	382.5
Cir107-2009-Pass1-Tron6-Chiro.wav	44.99	-1.86	107	6	1	NA	NA	NA	12	124635	2406900	122	157.5	61	1063	108.25	166.75	382.5
Cir107-2009-Pass2-Tron6-Chiro.wav	48.74	-1.53	107	6	2	NA	NA	NA	34	124429	2407240	112	157.5	61	1063	108.25	166.75	382.5
Cir107-2009-Pass2-Tron6-Chiro.wav	46.26	-0.03	107	6	2	NA	NA	NA	58	124635	2406900	122	157.5	61	1063	108.25	166.75	382.5
Cir107-2009-Pass2-Tron6-Chiro.wav	49.64	-0.66	107	6	2	NA	NA	NA	74	124369	2407560	96	157.5	61	1063	108.25	166.75	382.5
Cir107-2009-Pass1-Tron6-Chiro.wav	43.91	-0.26	107	6	1	NA	NA	NA	17	124369	2407560	96	157.5	61	1063	108.25	166.75	382.5
Cir107-2009-Pass2-Tron6-Chiro.wav	47.58	-0.69	107	6	2	NA	NA	NA	58	124645	2406510	119	157.5	61	1063	108.25	166.75	382.5
Cir107-2009-Pass2-Tron6-Chiro.wav	46.51	-0.86	107	6	2	NA	NA	NA	34	124429	2407240	112	157.5	61	1063	108.25	166.75	382.5
Cir107-2009-Pass2-Tron6-Chiro.wav	45.77	-2.83	107	6	2	NA	NA	NA	34	124429	2407240	112	157.5	61	1063	108.25	166.75	382.5
Cir107-2009-Pass1-Tron6-Chiro.wav	47.9	-0.53	107	6	1	NA	NA	NA	15	124645	2406510	119	157.5	61	1063	108.25	166.75	382.5
Cir107-2009-Pass1-Tron6-Chiro.wav	46.2	-0.42	107	6	1	NA	NA	NA	18	124429	2407240	112	157.5	61	1063	108.25	166.75	382.5
Cir107-2009-Pass1-Tron6-Chiro.wav	47.91	-0.02	107	6	1	NA	NA	NA	18	124429	2407240	112	157.5	61	1063	108.25	166.75	382.5
Cir107-2009-Pass1-Tron6-Chiro.wav	47.16	-0.35	107	6	1	NA	NA	NA	18	124429	2407240	112	157.5	61	1063	108.25	166.75	382.5
Cir107-2009-Pass1-Tron6-Chiro.wav	43.22	-0.19	107	6	1	NA	NA	NA	17	124369	2407560	96	157.5	61	1063	108.25	166.75	382.5
Cir107-2009-Pass2-Tron6-Chiro.wav	45.79	-0.54	107	6	2	NA	NA	NA	58	124635	2406900	122	157.5	61	1063	108.25	166.75	382.5
Cir107-2009-Pass2-Tron6-Chiro.wav	50.47	-0.76	107	6	2	NA	NA	NA	51	124842	2406180	117	157.5	61	1063	108.25	166.75	382.5
Cir107-2009-Pass2-Tron6-Chiro.wav	50.34	-0.21	107	6	2	NA	NA	NA	51	124842	2406180	117	157.5	61	1063	108.25	166.75	382.5
Cir107-2009-Pass1-Tron6-Chiro.wav	47.37	-1	107	6	1	NA	NA	NA	15	124645	2406510	119	157.5	61	1063	108.25	166.75	382.5
Cir107-2009-Pass2-Tron6-Chiro.wav	49.61	-1.05	107	6	2	NA	NA	NA	51	124842	2406180	117	157.5	61	1063	108.25	166.75	382.5
Cir107-2009-Pass1-Tron6-Chiro.wav	49.61	-3.23	107	6	1	NA	NA	NA	15	124645	2406510	119	157.5	61	1063	108.25	166.75	382.5
Cir107-2009-Pass1-Tron6-Chiro.wav	49.93	-3.99	107	6	1	NA	NA	NA	15	124645	2406510	119	157.5	61	1063	108.25	166.75	382.5
Cir107-2009-Pass1-Tron6-Chiro.wav	45.9	-0.47	107	6	1	NA	NA	NA	18	124429	2407240	112	157.5	61	1063	108.25	166.75	382.5
Cir107-2009-Pass2-Tron6-Chiro.wav	46.41	-0.75	107	6	2	NA	NA	NA	58	124645	2406510	119	157.5	61	1063	108.25	166.75	382.5
Cir107-2009-Pass2-Tron6-Chiro.wav	50.03	-0.82	107	6	2	NA	NA	NA	51	124842	2406180	117	157.5	61	1063	108.25	166.75	382.5
Cir107-2009-Pass2-Tron6-Chiro.wav	51.3	-0.72	107	6	2	NA	NA	NA	51	124842	2406180	117	157.5	61	1063	108.25	166.75	382.5
Cir107-2009-Pass2-Tron6-Chiro.wav	45.82	-0.71	107	6	2	NA	NA	NA	34	124429	2407240	112	157.5	61	1063	108.25	166.75	382.5
Cir107-2009-Pass2-Tron6-Chiro.wav	46.07	-0.79	107	6	2	NA	NA	NA	58	124645	2406510	119	157.5	61	1063	108.25	166.75	382.5
Cir107-2009-Pass2-Tron7-Chiro.wav	47.88	-0.34	107	7	2	NA	NA	NA	58	123357	2404730	113	156.5	60.25	1074.75	107.25	166.5	386
Cir107-2009-Pass2-Tron7-Chiro.wav	47.19	-0.38	107	7	2	NA	NA	NA	74	124423	2405010	124	156.5	60.25	1074.75	107.25	166.5	386
Cir107-2009-Pass2-Tron7-Chiro.wav	50.44	-3.42	107	7	2	NA	NA	NA	74	124423	2405010	124	156.5	60.25	1074.75	107.25	166.5	386
Cir107-2009-Pass2-Tron7-Chiro.wav	45.51	-0.54	107	7	2	NA	NA	NA	34	124102	2404810	122	156.5	60.25	1074.75	107.25	166.5	386
Cir107-2009-Pass2-Tron7-Chiro.wav	45.72	-0.25	107	7	2	NA	NA	NA	34	124102	2404810	122	156.5	60.25	1074.75	107.25	166.5	386
Cir107-2009-Pass2-Tron7-Chiro.wav	47.38	-0.66	107	7	2	NA	NA	NA	58	123357	2404730	113	156.5	60.25	1074.75	107.25	166.5	386
Cir107-2009-Pass2-Tron7-Chiro.wav	46.41	-0.43	107	7	2	NA	NA	NA	74	124423	2405010	124	156.5	60.25	1074.75	107.25	166.5	386
Cir107-2009-Pass2-Tron7-Chiro.wav	44.92	-0.1	107	7	2	NA	NA	NA	34	124102	2404810	122	156.5	60.25	1074.75	107.25	166.5	386
Cir107-2009-Pass2-Tron7-Chiro.wav	49.81	0.28	107	7	2	NA	NA	NA	74	124423	2405010	124	156.5	60.25	1074.75	107.25	166.5	386
Cir107-2009-Pass2-Tron7-Chiro.wav	43.71	-0.3	107	7	2	NA	NA	NA	34	124102	2404810	122	156.5	60.25	1074.75	107.25	166.5	386
Cir107-2009-Pass2-Tron7-Chiro.wav	50.38	-2.56	107	7	2	NA	NA	NA	74	124423	2405010	124	156.5	60.25	1074.75	107.25	166.5	386
Cir107-2009-Pass2-Tron7-Chiro.wav	45.59	-0.82	107	7	2	NA	NA	NA	34	124102	2404810	122	156.5	60.25	1074.75	107.25	166.5	386
Cir107-2009-Pass2-Tron7-Chiro.wav	50.06	-0.63	107	7	2	NA	NA	NA	74	124423	2405010	124	156.5	60.25	1074.75	107.25	166.5	386
Cir107-2009-Pass2-Tron8-Chiro.wav	49.21	-0.56	107	8	2	NA	NA	NA	74	122000	2403690	165	154.25	57.75	1104	104.75	167	397.25
Cir107-2009-Pass2-Tron8-Chiro.wav	49.65	-1.06	107	8	2	NA	NA	NA	74	122000	2403690	165	154.25	57.75	1104	104.75	167	397.25
Cir107-2009-Pass2-Tron8-Chiro.wav	46.31	-0.2	107	8	2	NA	NA	NA	51	120542	2403350	186	154.25	57.75	1104	104.75	167	397.25
Cir107-2009-Pass2-Tron8-Chiro.wav	49.2	-0.78	107	8	2	NA	NA	NA	74	122000	2403690	165	154.25	57.75	1104	104.75	167	397.25
Cir107-2009-Pass2-Tron8-Chiro.wav	47.09	0.01	107	8	2	NA	NA	NA	58	121253	2403620	184	154.25	57.75	1104	104.75	167	397.25
Cir107-2009-Pass2-Tron8-Chiro.wav	50.14	-1.5	107	8	2	NA	NA	NA	74	122000	2403690	165	154.25	57.75	1104	104.75	167	397.25
Cir107-2009-Pass2-Tron8-Chiro.wav	44.46	-0.29	107	8	2	NA	NA	NA	34	121625	2403640	181	154.25	57.75	1104	104.75	167	397.25
Cir107-2009-Pass2-Tron8-Chiro.wav	50.05	-1.7	107	8	2	NA	NA	NA	74	122000	2403690	165	154.25	57.75	1104	104.75	167	397.25
Cir107-2009-Pass2-Tron8-Chiro.wav	44.42	-0.39	107	8	2	NA	NA	NA	34	121625	2403640	181	154.25	57.75	1104	104.75	167	397.25
Cir107-2009-Pass2-Tron8-Chiro.wav	46.26	-1.23	107	8	2	NA	NA	NA	58	121253	2403620	184	154.25	57.75	1104	104.75	167	397.25
Cir107-2009-Pass2-Tron8-Chiro.wav	46.88	-0.91	107	8	2	NA	NA	NA	58	121253	2403620	184	154.25	57.75	1104	104.75	167	397.25
Cir107-2009-Pass2-Tron8-Chiro.wav	48.39	-0.04	107	8	2	NA	NA	NA	34	121625	2403640	181	154.25	57.75	1104	104.75	167	397.25
Cir107-2009-Pass2-Tron9-Chiro.wav	47.97	-2.25	107	9	2	NA	NA	NA	74	118644	2403440	147	155.6666667	60.66666667	1090.666667	107.3333333	166.3333333	400
Cir107-2009-Pass1-Tron9-Chiro.wav	51.1	-4.92	107	9	1	NA	NA	NA	8	117534	2404400	80	155.6666667	60.66666667	1090.666667	107.3333333	166.3333333	400
Cir107-2009-Pass2-Tron9-Chiro.wav	49.55	-1.28	107	9	2	NA	NA	NA	58	117788	2404090	92	155.6666667	60.66666667	1090.666667	107.3333333	166.3333333	400
Cir107-2009-Pass2-Tron9-Chiro.wav	48.32	-0.34	107	9	2	NA	NA	NA	58	117788	2404090	92	155.6666667	60.66666667	1090.666667	107.3333333	166.3333333	400
Cir107-2009-Pass2-Tron9-Chiro.wav	47.97	-1.86	107	9	2	NA	NA	NA	74	118644	2403440	147	155.6666667	60.66666667	1090.666667	107.3333333	166.3333333	400
Cir107-2009-Pass2-Tron9-Chiro.wav	45.43	-0.19	107	9	2	NA	NA	NA	74	118644	2403440	147	155.6666667	60.66666667	1090.666667	107.3333333	166.3333333	400
Cir107-2009-Pass1-Tron9-Chiro.wav	47.46	-1.59	107	9	1	NA	NA	NA	8	117534	2404400	80	155.6666667	60.66666667	1090.666667	107.3333333	166.3333333	400
Cir107-2009-Pass1-Tron9-Chiro.wav	48.34	-2.29	107	9	1	NA	NA	NA	8	117534	2404400	80	155.6666667	60.66666667	1090.666667	107.3333333	166.3333333	400
Cir107-2009-Pass1-Tron9-Chiro.wav	50	-6.67	107	9	1	NA	NA	NA	8	117534	2404400	80	155.6666667	60.66666667	1090.666667	107.3333333	166.3333333	400
Cir107-2009-Pass2-Tron9-Chiro.wav	46.92	-1.88	107	9	2	NA	NA	NA	58	118010	2403750	104	155.6666667	60.66666667	1090.666667	107.3333333	166.3333333	400
Cir107-2009-Pass2-Tron9-Chiro.wav	48.26	-0.3	107	9	2	NA	NA	NA	58	117788	2404090	92	155.6666667	60.66666667	1090.666667	107.3333333	166.3333333	400
Cir107-2009-Pass2-Tron9-Chiro.wav	47.11	-1.24	107	9	2	NA	NA	NA	58	117788	2404090	92	155.6666667	60.66666667	1090.666667	107.3333333	166.3333333	400
Cir107-2009-Pass2-Tron9-Chiro.wav	45.2	-0.37	107	9	2	NA	NA	NA	58	118010	2403750	104	155.6666667	60.66666667	1090.666667	107.3333333	166.3333333	400
Cir107-2009-Pass2-Tron9-Chiro.wav	48.26	-1.19	107	9	2	NA	NA	NA	58	117788	2404090	92	155.6666667	60.66666667	1090.666667	107.3333333	166.3333333	400
Cir107-2009-Pass2-Tron9-Chiro.wav	44.59	-0.54	107	9	2	NA	NA	NA	58	118010	2403750	104	155.6666667	60.66666667	1090.666667	107.3333333	166.3333333	400
Cir107-2009-Pass2-Tron9-Chiro.wav	46.42	-0.57	107	9	2	NA	NA	NA	58	118010	2403750	104	155.6666667	60.66666667	1090.666667	107.3333333	166.3333333	400
Cir107-2009-Pass2-Tron9-Chiro.wav	51.16	-4.44	107	9	2	NA	NA	NA	58	118010	2403750	104	155.6666667	60.66666667	1090.666667	107.3333333	166.3333333	400
Cir107-2009-Pass2-Tron9-Chiro.wav	45.46	-1.25	107	9	2	NA	NA	NA	58	118010	2403750	104	155.6666667	60.66666667	1090.666667	107.3333333	166.3333333	400
Cir107-2009-Pass2-Tron9-Chiro.wav	47.26	-1.89	107	9	2	NA	NA	NA	74	118644	2403440	147	155.6666667	60.66666667	1090.666667	107.3333333	166.3333333	400
Cir107-2009-Pass2-Tron9-Chiro.wav	45.51	-0.59	107	9	2	NA	NA	NA	58	117788	2404090	92	155.6666667	60.66666667	1090.666667	107.3333333	166.3333333	400
Cir107-2009-Pass2-Tron9-Chiro.wav	50.14	-4.71	107	9	2	NA	NA	NA	58	117788	2404090	92	155.6666667	60.66666667	1090.666667	107.3333333	166.3333333	400
Cir108-2009-Pass1-Tron1-Chiro.wav	48.01	-0.33	108	1	1	NA	NA	NA	5	76583	2406200	56	156.6666667	66.66666667	1117	110.6666667	159.6666667	405
Cir108-2009-Pass1-Tron10-Chiro.wav	47.78	-0.16	108	10	1	NA	NA	NA	14	74748	2404890	54	156.6666667	67.33333333	1115.333333	111.3333333	159.3333333	402.3333333
Cir108-2009-Pass1-Tron10-Chiro.wav	42.82	-0.19	108	10	1	NA	NA	NA	26	74530	2405580	32	156.6666667	67.33333333	1115.333333	111.3333333	159.3333333	402.3333333
Cir108-2009-Pass1-Tron10-Chiro.wav	44.91	-0.75	108	10	1	NA	NA	NA	14	74748	2404890	54	156.6666667	67.33333333	1115.333333	111.3333333	159.3333333	402.3333333
Cir108-2009-Pass1-Tron10-Chiro.wav	48.24	-0.71	108	10	1	NA	NA	NA	14	74748	2404890	54	156.6666667	67.33333333	1115.333333	111.3333333	159.3333333	402.3333333
Cir108-2009-Pass1-Tron10-Chiro.wav	47.54	-0.29	108	10	1	NA	NA	NA	14	74748	2404890	54	156.6666667	67.33333333	1115.333333	111.3333333	159.3333333	402.3333333
Cir108-2009-Pass1-Tron2-Chiro.wav	47.78	0.07	108	2	1	NA	NA	NA	26	77740	2405630	60	156.75	66	1120.5	110.25	160.25	404.5
Cir108-2009-Pass1-Tron2-Chiro.wav	47.03	-0.2	108	2	1	NA	NA	NA	26	77740	2405630	60	156.75	66	1120.5	110.25	160.25	404.5
Cir108-2009-Pass1-Tron2-Chiro.wav	49.7	-3.43	108	2	1	NA	NA	NA	12	78144	2405620	65	156.75	66	1120.5	110.25	160.25	404.5
Cir108-2009-Pass1-Tron2-Chiro.wav	46.4	-3.43	108	2	1	NA	NA	NA	12	78144	2405620	65	156.75	66	1120.5	110.25	160.25	404.5
Cir108-2009-Pass1-Tron2-Chiro.wav	47.27	-1.46	108	2	1	NA	NA	NA	12	78144	2405620	65	156.75	66	1120.5	110.25	160.25	404.5
Cir108-2009-Pass1-Tron2-Chiro.wav	50.2	-0.9	108	2	1	NA	NA	NA	5	79088	2404980	85	156.75	66	1120.5	110.25	160.25	404.5
Cir108-2009-Pass1-Tron2-Chiro.wav	49.96	-0.36	108	2	1	NA	NA	NA	5	79088	2404980	85	156.75	66	1120.5	110.25	160.25	404.5
Cir108-2009-Pass1-Tron3-Chiro.wav	44.88	-0.15	108	3	1	NA	NA	NA	9	81799	2404040	109	155.2	63.8	1139.4	108.2	161.4	412.2
Cir108-2009-Pass1-Tron4-Chiro.wav	46.41	-1.41	108	4	1	NA	NA	NA	26	83771	2404080	40	157.75	66.75	1109.5	111	160.75	402
Cir108-2009-Pass1-Tron4-Chiro.wav	46.24	-0.28	108	4	1	NA	NA	NA	26	83771	2404080	40	157.75	66.75	1109.5	111	160.75	402
Cir108-2009-Pass1-Tron4-Chiro.wav	44.97	-0.12	108	4	1	NA	NA	NA	26	83771	2404080	40	157.75	66.75	1109.5	111	160.75	402
Cir108-2009-Pass1-Tron4-Chiro.wav	44.25	-0.33	108	4	1	NA	NA	NA	26	83771	2404080	40	157.75	66.75	1109.5	111	160.75	402
Cir108-2009-Pass1-Tron4-Chiro.wav	45.12	-1.29	108	4	1	NA	NA	NA	26	83771	2404080	40	157.75	66.75	1109.5	111	160.75	402
Cir108-2009-Pass1-Tron4-Chiro.wav	46.54	-0.09	108	4	1	NA	NA	NA	26	83771	2404080	40	157.75	66.75	1109.5	111	160.75	402
Cir108-2009-Pass1-Tron4-Chiro.wav	44.76	-1.58	108	4	1	NA	NA	NA	26	83771	2404080	40	157.75	66.75	1109.5	111	160.75	402
Cir108-2009-Pass1-Tron4-Chiro.wav	46.26	-1.47	108	4	1	NA	NA	NA	26	83771	2404080	40	157.75	66.75	1109.5	111	160.75	402
Cir108-2009-Pass1-Tron4-Chiro.wav	47.94	-0.88	108	4	1	NA	NA	NA	26	83771	2404080	40	157.75	66.75	1109.5	111	160.75	402
Cir108-2009-Pass1-Tron4-Chiro.wav	45.11	-0.39	108	4	1	NA	NA	NA	5	84703	2404570	54	157.75	66.75	1109.5	111	160.75	402
Cir108-2009-Pass1-Tron4-Chiro.wav	46.03	-1.57	108	4	1	NA	NA	NA	26	83771	2404080	40	157.75	66.75	1109.5	111	160.75	402
Cir108-2009-Pass1-Tron4-Chiro.wav	46.29	-0.56	108	4	1	NA	NA	NA	5	84703	2404570	54	157.75	66.75	1109.5	111	160.75	402
Cir108-2009-Pass1-Tron5-Chiro.wav	51.28	-2.74	108	5	1	NA	NA	NA	9	82832	2406200	32	157.5	66.5	1109.25	111.25	160.75	401.5
Cir108-2009-Pass1-Tron5-Chiro.wav	48.33	-0.39	108	5	1	NA	NA	NA	12	83439	2405670	31	157.5	66.5	1109.25	111.25	160.75	401.5
Cir108-2009-Pass1-Tron5-Chiro.wav	45.11	-0.96	108	5	1	NA	NA	NA	12	83439	2405670	31	157.5	66.5	1109.25	111.25	160.75	401.5
Cir108-2009-Pass1-Tron5-Chiro.wav	45.2	-0.45	108	5	1	NA	NA	NA	12	83439	2405670	31	157.5	66.5	1109.25	111.25	160.75	401.5
Cir108-2009-Pass1-Tron5-Chiro.wav	45.05	-0.41	108	5	1	NA	NA	NA	12	83439	2405670	31	157.5	66.5	1109.25	111.25	160.75	401.5
Cir108-2009-Pass1-Tron5-Chiro.wav	44.99	-0.5	108	5	1	NA	NA	NA	12	83439	2405670	31	157.5	66.5	1109.25	111.25	160.75	401.5
Cir108-2009-Pass1-Tron6-Chiro.wav	47.86	-0.75	108	6	1	NA	NA	NA	26	81766	2407410	30	158	67	1110	111.5	161	397.5
Cir108-2009-Pass1-Tron6-Chiro.wav	45.12	-0.97	108	6	1	NA	NA	NA	12	81382	2407520	24	158	67	1110	111.5	161	397.5
Cir108-2009-Pass1-Tron6-Chiro.wav	45.96	-1.04	108	6	1	NA	NA	NA	9	80806	2407950	38	158	67	1110	111.5	161	397.5
Cir108-2009-Pass1-Tron6-Chiro.wav	47.33	-1.11	108	6	1	NA	NA	NA	26	81766	2407410	30	158	67	1110	111.5	161	397.5
Cir108-2009-Pass1-Tron6-Chiro.wav	46.67	-3.16	108	6	1	NA	NA	NA	14	80983	2407590	22	158	67	1110	111.5	161	397.5
Cir108-2009-Pass1-Tron6-Chiro.wav	48.97	-2.78	108	6	1	NA	NA	NA	12	81382	2407520	24	158	67	1110	111.5	161	397.5
Cir108-2009-Pass1-Tron6-Chiro.wav	45.35	-1.13	108	6	1	NA	NA	NA	9	80806	2407950	38	158	67	1110	111.5	161	397.5
Cir108-2009-Pass1-Tron6-Chiro.wav	45.27	-2.06	108	6	1	NA	NA	NA	14	80983	2407590	22	158	67	1110	111.5	161	397.5
Cir108-2009-Pass1-Tron6-Chiro.wav	45.4	-0.63	108	6	1	NA	NA	NA	9	80806	2407950	38	158	67	1110	111.5	161	397.5
Cir108-2009-Pass1-Tron6-Chiro.wav	45.41	-1.07	108	6	1	NA	NA	NA	9	80806	2407950	38	158	67	1110	111.5	161	397.5
Cir108-2009-Pass1-Tron6-Chiro.wav	50.97	-6.19	108	6	1	NA	NA	NA	26	81766	2407410	30	158	67	1110	111.5	161	397.5
Cir108-2009-Pass1-Tron6-Chiro.wav	49.43	-1.86	108	6	1	NA	NA	NA	26	81766	2407410	30	158	67	1110	111.5	161	397.5
Cir108-2009-Pass1-Tron6-Chiro.wav	45.71	-0.88	108	6	1	NA	NA	NA	14	80983	2407590	22	158	67	1110	111.5	161	397.5
Cir108-2009-Pass1-Tron7-Chiro.wav	44.56	-1.13	108	7	1	NA	NA	NA	14	79376	2407660	18	158.6666667	67.66666667	1103.333333	112	160	399
Cir108-2009-Pass1-Tron7-Chiro.wav	48.56	-1.54	108	7	1	NA	NA	NA	12	79754	2407790	25	158.6666667	67.66666667	1103.333333	112	160	399
Cir108-2009-Pass1-Tron7-Chiro.wav	44.01	-1.09	108	7	1	NA	NA	NA	14	79376	2407660	18	158.6666667	67.66666667	1103.333333	112	160	399
Cir108-2009-Pass1-Tron7-Chiro.wav	48.89	-0.46	108	7	1	NA	NA	NA	12	79754	2407790	25	158.6666667	67.66666667	1103.333333	112	160	399
Cir108-2009-Pass1-Tron9-Chiro.wav	47.11	-1.73	108	9	1	NA	NA	NA	26	75970	2407650	43	157.75	68	1106.25	111.75	159	396.5
Cir108-2009-Pass1-Tron9-Chiro.wav	47.5	-2.68	108	9	1	NA	NA	NA	26	75970	2407650	43	157.75	68	1106.25	111.75	159	396.5
Cir108-2009-Pass1-Tron9-Chiro.wav	46.45	-0.48	108	9	1	NA	NA	NA	26	75970	2407650	43	157.75	68	1106.25	111.75	159	396.5
Cir108-2009-Pass1-Tron9-Chiro.wav	48.47	-2.09	108	9	1	NA	NA	NA	26	75970	2407650	43	157.75	68	1106.25	111.75	159	396.5
Cir108-2009-Pass1-Tron9-Chiro.wav	44	-0.71	108	9	1	NA	NA	NA	26	75970	2407650	43	157.75	68	1106.25	111.75	159	396.5
Cir108-2009-Pass1-Tron9-Chiro.wav	46.15	-0.81	108	9	1	NA	NA	NA	26	75970	2407650	43	157.75	68	1106.25	111.75	159	396.5
Cir113-2009-Pass1-Tron10-Chiro.WAV	48.84	-0.88	113	10	1	NA	183	NA	7	560133	2216130	164	179	36.66666667	711.3333333	109	243	191
Cir113-2009-Pass1-Tron10-Chiro.WAV	48.86	-1.69	113	10	1	NA	183	NA	18	560528	2216170	162	179	36.66666667	711.3333333	109	243	191
Cir113-2009-Pass1-Tron10-Chiro.WAV	47.55	-1.43	113	10	1	NA	183	NA	18	560528	2216170	162	179	36.66666667	711.3333333	109	243	191
Cir113-2009-Pass1-Tron10-Chiro.WAV	46.62	-1.32	113	10	1	NA	183	NA	18	560528	2216170	162	179	36.66666667	711.3333333	109	243	191
Cir113-2009-Pass1-Tron10-Chiro.WAV	48.74	-1.22	113	10	1	NA	183	NA	18	560528	2216170	162	179	36.66666667	711.3333333	109	243	191
Cir113-2009-Pass1-Tron10-Chiro.WAV	46.63	-0.12	113	10	1	NA	183	NA	18	560528	2216170	162	179	36.66666667	711.3333333	109	243	191
Cir113-2009-Pass1-Tron10-Chiro.WAV	49.3	-0.66	113	10	1	NA	183	NA	7	560133	2216130	164	179	36.66666667	711.3333333	109	243	191
Cir113-2009-Pass1-Tron10-Chiro.WAV	48.5	-0.86	113	10	1	NA	183	NA	18	560528	2216170	162	179	36.66666667	711.3333333	109	243	191
Cir113-2009-Pass1-Tron10-Chiro.WAV	45.9	-0.54	113	10	1	NA	183	NA	18	560528	2216170	162	179	36.66666667	711.3333333	109	243	191
Cir113-2009-Pass1-Tron10-Chiro.WAV	43.83	-0.34	113	10	1	NA	183	NA	18	560528	2216170	162	179	36.66666667	711.3333333	109	243	191
Cir113-2009-Pass1-Tron10-Chiro.WAV	48.68	-0.8	113	10	1	NA	183	NA	18	560528	2216170	162	179	36.66666667	711.3333333	109	243	191
Cir113-2009-Pass1-Tron10-Chiro.WAV	49.24	-0.95	113	10	1	NA	183	NA	18	560528	2216170	162	179	36.66666667	711.3333333	109	243	191
Cir113-2009-Pass1-Tron10-Chiro.WAV	44.28	-0.72	113	10	1	NA	183	NA	18	560528	2216170	162	179	36.66666667	711.3333333	109	243	191
Cir113-2009-Pass1-Tron10-Chiro.WAV	44.75	-0.76	113	10	1	NA	183	NA	18	560528	2216170	162	179	36.66666667	711.3333333	109	243	191
Cir113-2009-Pass1-Tron10-Chiro.WAV	49.18	-1.46	113	10	1	NA	183	NA	7	560133	2216130	164	179	36.66666667	711.3333333	109	243	191
Cir113-2009-Pass1-Tron10-Chiro.WAV	49.32	-1.31	113	10	1	NA	183	NA	18	560528	2216170	162	179	36.66666667	711.3333333	109	243	191
Cir113-2009-Pass1-Tron10-Chiro.WAV	46.31	-0.92	113	10	1	NA	183	NA	18	560528	2216170	162	179	36.66666667	711.3333333	109	243	191
Cir113-2009-Pass1-Tron4-Chiro.WAV	48.25	-0.94	113	4	1	NA	183	NA	4	556742	2224800	176	178.6666667	36.33333333	707	109	243.3333333	188
Cir113-2009-Pass1-Tron4-Chiro.WAV	48.27	-1.29	113	4	1	NA	183	NA	4	556742	2224800	176	178.6666667	36.33333333	707	109	243.3333333	188
Cir113-2009-Pass1-Tron4-Chiro.WAV	47.66	-0.64	113	4	1	NA	183	NA	4	556742	2224800	176	178.6666667	36.33333333	707	109	243.3333333	188
Cir113-2009-Pass1-Tron4-Chiro.WAV	48.77	-1.78	113	4	1	NA	183	NA	4	556742	2224800	176	178.6666667	36.33333333	707	109	243.3333333	188
Cir113-2009-Pass1-Tron5-Chiro.WAV	42.41	-0.06	113	5	1	NA	183	NA	10	559587	2224270	201	177	34.5	715.75	107.25	242.75	191.75
Cir113-2009-Pass1-Tron5-Chiro.WAV	42.27	-0.14	113	5	1	NA	183	NA	10	559587	2224270	201	177	34.5	715.75	107.25	242.75	191.75
Cir113-2009-Pass1-Tron5-Chiro.WAV	42.64	-0.34	113	5	1	NA	183	NA	10	559587	2224270	201	177	34.5	715.75	107.25	242.75	191.75
Cir113-2009-Pass1-Tron6-Chiro.WAV	45.76	-0.63	113	6	1	NA	183	NA	7	562020	2224290	214	176.75	34.5	718	106.75	243	192.25
Cir113-2009-Pass1-Tron6-Chiro.WAV	46.58	-1.55	113	6	1	NA	183	NA	7	562020	2224290	214	176.75	34.5	718	106.75	243	192.25
Cir113-2009-Pass1-Tron6-Chiro.WAV	45.61	-0.55	113	6	1	NA	183	NA	7	562020	2224290	214	176.75	34.5	718	106.75	243	192.25
Cir113-2009-Pass1-Tron6-Chiro.WAV	46.19	-0.65	113	6	1	NA	183	NA	7	562020	2224290	214	176.75	34.5	718	106.75	243	192.25
Cir113-2009-Pass1-Tron8-Chiro.WAV	49.27	-1.91	113	8	1	NA	183	NA	10	563713	2218190	165	179.2	36.2	707.6	109.2	243.2	189.2
Cir113-2009-Pass1-Tron8-Chiro.WAV	45.92	-0.4	113	8	1	NA	183	NA	10	563713	2218190	165	179.2	36.2	707.6	109.2	243.2	189.2
Cir113-2009-Pass1-Tron8-Chiro.WAV	42.54	-0.21	113	8	1	NA	183	NA	10	563713	2218190	165	179.2	36.2	707.6	109.2	243.2	189.2
Cir113-2009-Pass1-Tron8-Chiro.WAV	49.14	-1.48	113	8	1	NA	183	NA	10	563713	2218190	165	179.2	36.2	707.6	109.2	243.2	189.2
Cir113-2009-Pass1-Tron8-Chiro.WAV	49.05	-1.11	113	8	1	NA	183	NA	10	563713	2218190	165	179.2	36.2	707.6	109.2	243.2	189.2
Cir113-2009-Pass1-Tron8-Chiro.WAV	49.63	-2.31	113	8	1	NA	183	NA	10	563713	2218190	165	179.2	36.2	707.6	109.2	243.2	189.2
Cir114-2009-Pass1-Tron2-Chiro.WAV	49.25	-1.39	114	2	1	NA	195	NA	7	536835	2219040	153	179.3333333	38	716.6666667	109.3333333	243	195.6666667
Cir114-2009-Pass1-Tron2-Chiro.WAV	49.74	-1.96	114	2	1	NA	195	NA	7	536835	2219040	153	179.3333333	38	716.6666667	109.3333333	243	195.6666667
Cir114-2009-Pass1-Tron2-Chiro.WAV	49.12	0.04	114	2	1	NA	195	NA	7	536835	2219040	153	179.3333333	38	716.6666667	109.3333333	243	195.6666667
Cir114-2009-Pass1-Tron2-Chiro.WAV	49.5	-0.7	114	2	1	NA	195	NA	7	536835	2219040	153	179.3333333	38	716.6666667	109.3333333	243	195.6666667
Cir114-2009-Pass1-Tron3-Chiro.WAV	51.68	-1.8	114	3	1	NA	195	NA	10	538002	2220870	146	179.25	38	715	109.5	243.25	195
Cir114-2009-Pass1-Tron5-Chiro.WAV	46.21	-0.48	114	5	1	NA	195	NA	10	534934	2224590	122	180	38.33333333	706.6666667	110.3333333	243.3333333	192
Cir114-2009-Pass1-Tron5-Chiro.WAV	45.3	-0.43	114	5	1	NA	195	NA	10	534934	2224590	122	180	38.33333333	706.6666667	110.3333333	243.3333333	192
Cir114-2009-Pass1-Tron5-Chiro.WAV	46.7	-0.56	114	5	1	NA	195	NA	10	534934	2224590	122	180	38.33333333	706.6666667	110.3333333	243.3333333	192
Cir114-2009-Pass1-Tron5-Chiro.WAV	46.08	-0.69	114	5	1	NA	195	NA	10	534934	2224590	122	180	38.33333333	706.6666667	110.3333333	243.3333333	192
Cir114-2009-Pass1-Tron6-Chiro.WAV	46.51	-1.52	114	6	1	NA	195	NA	7	532531	2226040	152	179	37.75	713.25	109.75	243.25	195.25
Cir114-2009-Pass1-Tron7-Chiro.WAV	46.23	-0.12	114	7	1	NA	195	NA	12	530552	2225140	181	178	37.25	720	109	242.75	198.5
Cir114-2009-Pass1-Tron7-Chiro.WAV	49.54	-3.71	114	7	1	NA	195	NA	12	530552	2225140	181	178	37.25	720	109	242.75	198.5
Cir114-2009-Pass1-Tron7-Chiro.WAV	50	-2.06	114	7	1	NA	195	NA	12	530552	2225140	181	178	37.25	720	109	242.75	198.5
Cir114-2009-Pass1-Tron7-Chiro.WAV	49.69	-3.75	114	7	1	NA	195	NA	12	530552	2225140	181	178	37.25	720	109	242.75	198.5
Cir114-2009-Pass1-Tron7-Chiro.WAV	49.45	-4.04	114	7	1	NA	195	NA	12	530552	2225140	181	178	37.25	720	109	242.75	198.5
Cir114-2009-Pass1-Tron7-Chiro.WAV	49.18	-3.64	114	7	1	NA	195	NA	12	530552	2225140	181	178	37.25	720	109	242.75	198.5
Cir114-2009-Pass1-Tron7-Chiro.WAV	49.4	-2.12	114	7	1	NA	195	NA	12	530552	2225140	181	178	37.25	720	109	242.75	198.5
Cir114-2009-Pass1-Tron7-Chiro.WAV	49.75	-2.42	114	7	1	NA	195	NA	12	530552	2225140	181	178	37.25	720	109	242.75	198.5
Cir114-2009-Pass1-Tron7-Chiro.WAV	48.03	-1.84	114	7	1	NA	195	NA	12	530552	2225140	181	178	37.25	720	109	242.75	198.5
Cir114-2009-Pass1-Tron7-Chiro.WAV	48.73	-1.76	114	7	1	NA	195	NA	12	530552	2225140	181	178	37.25	720	109	242.75	198.5
Cir114-2009-Pass1-Tron7-Chiro.WAV	49.15	-3.86	114	7	1	NA	195	NA	12	530552	2225140	181	178	37.25	720	109	242.75	198.5
Cir114-2009-Pass1-Tron7-Chiro.WAV	49.59	-2.9	114	7	1	NA	195	NA	12	530552	2225140	181	178	37.25	720	109	242.75	198.5
Cir114-2009-Pass1-Tron8-Chiro.WAV	46.51	-0.15	114	8	1	NA	195	NA	7	528447	2223320	158	179.5	38	722	109.5	243	198.5
Cir114-2009-Pass1-Tron8-Chiro.WAV	47.08	-0.06	114	8	1	NA	195	NA	7	528447	2223320	158	179.5	38	722	109.5	243	198.5
Cir114-2009-Pass1-Tron9-Chiro.WAV	44.03	-0.26	114	9	1	NA	195	NA	7	528465	2221190	181	179	37.66666667	723	109.3333333	243.3333333	198
Cir114-2009-Pass1-Tron9-Chiro.WAV	48.23	-2.35	114	9	1	NA	195	NA	7	528465	2221190	181	179	37.66666667	723	109.3333333	243.3333333	198
Cir114-2009-Pass1-Tron9-Chiro.WAV	44.63	-0.18	114	9	1	NA	195	NA	7	528465	2221190	181	179	37.66666667	723	109.3333333	243.3333333	198
Cir114-2009-Pass1-Tron9-Chiro.WAV	44.55	-0.46	114	9	1	NA	195	NA	7	528465	2221190	181	179	37.66666667	723	109.3333333	243.3333333	198
Cir114-2009-Pass1-Tron9-Chiro.WAV	49.06	-2.61	114	9	1	NA	195	NA	7	528465	2221190	181	179	37.66666667	723	109.3333333	243.3333333	198
Cir116-2009-Pass2-Tron10-Chiro.WAV	47.85	-0.41	116	10	2	17	254	NA	12	576172	2205940	164	180.6666667	37.66666667	713.3333333	110.3333333	246.3333333	189.3333333
Cir116-2009-Pass2-Tron10-Chiro.WAV	44.3	-0.07	116	10	2	17	254	NA	7	575022	2206530	154	180.6666667	37.66666667	713.3333333	110.3333333	246.3333333	189.3333333
Cir116-2009-Pass2-Tron2-Chiro.WAV	44.74	-1	116	2	2	17	254	NA	7	573908	2211470	145	181.75	38.25	703.75	111	246.75	187.25
Cir116-2009-Pass2-Tron2-Chiro.WAV	44.55	-0.54	116	2	2	17	254	NA	7	573908	2211470	145	181.75	38.25	703.75	111	246.75	187.25
Cir116-2009-Pass2-Tron2-Chiro.WAV	44.84	-0.71	116	2	2	17	254	NA	7	573908	2211470	145	181.75	38.25	703.75	111	246.75	187.25
Cir116-2009-Pass2-Tron3-Chiro.WAV	48.31	-0.63	116	3	2	17	254	NA	3	574229	2214000	150	182	38	701.6666667	111	247	187
Cir116-2009-Pass2-Tron3-Chiro.WAV	47.92	-0.75	116	3	2	17	254	NA	3	574229	2214000	150	182	38	701.6666667	111	247	187
Cir116-2009-Pass2-Tron3-Chiro.WAV	48.39	-0.42	116	3	2	17	254	NA	3	574229	2214000	150	182	38	701.6666667	111	247	187
Cir116-2009-Pass1-Tron4-Chiro.WAV	47.25	0.06	116	4	1	NA	214	NA	4	575506	2214540	147	182	37.33333333	703	110.6666667	246.3333333	186
Cir116-2009-Pass2-Tron6-Chiro.WAV	50.69	-1.11	116	6	2	17	254	NA	8	578729	2211670	162	181	37	710.25	110.25	246.25	187
Cir116-2009-Pass2-Tron6-Chiro.WAV	46.11	-0.94	116	6	2	17	254	NA	12	578452	2211550	162	181	37	710.25	110.25	246.25	187
Cir116-2009-Pass2-Tron6-Chiro.WAV	48.42	-0.26	116	6	2	17	254	NA	12	578452	2211550	162	181	37	710.25	110.25	246.25	187
Cir116-2009-Pass1-Tron6-Chiro.WAV	45.87	-0.1	116	6	1	NA	214	NA	4	579327	2211930	161	181	37	710.25	110.25	246.25	187
Cir116-2009-Pass1-Tron6-Chiro.WAV	45.7	-0.12	116	6	1	NA	214	NA	4	579327	2211930	161	181	37	710.25	110.25	246.25	187
Cir116-2009-Pass2-Tron6-Chiro.WAV	47.24	-0.12	116	6	2	17	254	NA	12	578452	2211550	162	181	37	710.25	110.25	246.25	187
Cir116-2009-Pass2-Tron6-Chiro.WAV	44.73	-0.39	116	6	2	17	254	NA	12	578452	2211550	162	181	37	710.25	110.25	246.25	187
Cir116-2009-Pass2-Tron6-Chiro.WAV	45.35	-0.55	116	6	2	17	254	NA	12	578452	2211550	162	181	37	710.25	110.25	246.25	187
Cir116-2009-Pass1-Tron6-Chiro.WAV	45.12	-0.11	116	6	1	NA	214	NA	4	579327	2211930	161	181	37	710.25	110.25	246.25	187
Cir116-2009-Pass2-Tron6-Chiro.WAV	50.17	-0.88	116	6	2	17	254	NA	8	578729	2211670	162	181	37	710.25	110.25	246.25	187
Cir116-2009-Pass2-Tron6-Chiro.WAV	51.29	-1.11	116	6	2	17	254	NA	8	578729	2211670	162	181	37	710.25	110.25	246.25	187
Cir116-2009-Pass2-Tron6-Chiro.WAV	50.5	-1.46	116	6	2	17	254	NA	8	578729	2211670	162	181	37	710.25	110.25	246.25	187
Cir116-2009-Pass2-Tron7-Chiro.WAV	49.81	-0.7	116	7	2	17	254	NA	12	579967	2210730	156	182	38	709.25	111	247	187
Cir116-2009-Pass2-Tron7-Chiro.WAV	50	-0.27	116	7	2	17	254	NA	12	579967	2210730	156	182	38	709.25	111	247	187
Cir116-2009-Pass2-Tron7-Chiro.WAV	49.82	-0.6	116	7	2	17	254	NA	12	579967	2210730	156	182	38	709.25	111	247	187
Cir116-2009-Pass2-Tron7-Chiro.WAV	50.05	-0.19	116	7	2	17	254	NA	12	579967	2210730	156	182	38	709.25	111	247	187
Cir116-2009-Pass2-Tron7-Chiro.WAV	49.3	-0.17	116	7	2	17	254	NA	12	579967	2210730	156	182	38	709.25	111	247	187
Cir116-2009-Pass1-Tron8-Chiro.WAV	46.57	-0.17	116	8	1	NA	214	NA	1	578062	2209280	160	181	37.66666667	712.6666667	110	246	188
Cir116-2009-Pass2-Tron8-Chiro.WAV	46.35	-0.25	116	8	2	17	254	NA	2	578426	2209470	161	181	37.66666667	712.6666667	110	246	188
Cir116-2009-Pass2-Tron8-Chiro.WAV	47.76	-0.93	116	8	2	17	254	NA	2	578426	2209470	161	181	37.66666667	712.6666667	110	246	188
Cir116-2009-Pass2-Tron9-Chiro.WAV	46.16	-0.35	116	9	2	17	254	NA	8	576231	2208100	159	181.6666667	38	711	111	246	188
Cir116-2009-Pass2-Tron9-Chiro.WAV	45.45	-0.12	116	9	2	17	254	NA	8	576231	2208100	159	181.6666667	38	711	111	246	188
Cir116-2009-Pass2-Tron9-Chiro.WAV	46.81	-0.72	116	9	2	17	254	NA	7	576028	2207140	152	181.6666667	38	711	111	246	188
Cir116-2009-Pass2-Tron9-Chiro.WAV	46.22	-0.75	116	9	2	17	254	NA	7	576028	2207140	152	181.6666667	38	711	111	246	188
Cir116-2009-Pass2-Tron9-Chiro.WAV	45.37	-0.1	116	9	2	17	254	NA	8	576231	2208100	159	181.6666667	38	711	111	246	188
Cir116-2009-Pass2-Tron9-Chiro.WAV	47.38	-0.22	116	9	2	17	254	NA	7	576028	2207140	152	181.6666667	38	711	111	246	188
Cir119-2009-Pass2-Tron1-Chiro.WAV	44.77	0.08	119	1	2	15	252	NA	12	571627	2174250	224	178	36	772.5	108	247	204
Cir119-2009-Pass2-Tron1-Chiro.WAV	43.08	-0.03	119	1	2	15	252	NA	12	571627	2174250	224	178	36	772.5	108	247	204
Cir119-2009-Pass2-Tron1-Chiro.WAV	47.69	-0.74	119	1	2	15	252	NA	2	572380	2174020	255	178	36	772.5	108	247	204
Cir119-2009-Pass2-Tron1-Chiro.WAV	47.66	-0.46	119	1	2	15	252	NA	2	572380	2174020	255	178	36	772.5	108	247	204
Cir119-2009-Pass2-Tron10-Chiro.WAV	47.12	-0.39	119	10	2	15	252	NA	16	573942	2173250	246	177.3333333	35.66666667	774.3333333	107.6666667	246.6666667	203.3333333
Cir119-2009-Pass2-Tron10-Chiro.WAV	47.64	1.11	119	10	2	15	252	NA	12	573629	2173410	240	177.3333333	35.66666667	774.3333333	107.6666667	246.6666667	203.3333333
Cir119-2009-Pass2-Tron10-Chiro.WAV	47.07	-0.78	119	10	2	15	252	NA	12	573629	2173410	240	177.3333333	35.66666667	774.3333333	107.6666667	246.6666667	203.3333333
Cir119-2009-Pass2-Tron10-Chiro.WAV	46.43	-0.66	119	10	2	15	252	NA	16	573942	2173250	246	177.3333333	35.66666667	774.3333333	107.6666667	246.6666667	203.3333333
Cir119-2009-Pass2-Tron10-Chiro.WAV	47.7	-0.82	119	10	2	15	252	NA	25	573149	2173720	254	177.3333333	35.66666667	774.3333333	107.6666667	246.6666667	203.3333333
Cir119-2009-Pass2-Tron10-Chiro.WAV	47.31	-0.46	119	10	2	15	252	NA	16	573942	2173250	246	177.3333333	35.66666667	774.3333333	107.6666667	246.6666667	203.3333333
Cir119-2009-Pass2-Tron10-Chiro.WAV	47.91	-1.17	119	10	2	15	252	NA	12	573629	2173410	240	177.3333333	35.66666667	774.3333333	107.6666667	246.6666667	203.3333333
Cir119-2009-Pass2-Tron10-Chiro.WAV	47.6	-1.92	119	10	2	15	252	NA	12	573629	2173410	240	177.3333333	35.66666667	774.3333333	107.6666667	246.6666667	203.3333333
Cir119-2009-Pass2-Tron10-Chiro.WAV	48.96	-4.16	119	10	2	15	252	NA	16	573942	2173250	246	177.3333333	35.66666667	774.3333333	107.6666667	246.6666667	203.3333333
Cir119-2009-Pass2-Tron10-Chiro.WAV	50.12	-3.51	119	10	2	15	252	NA	12	573629	2173410	240	177.3333333	35.66666667	774.3333333	107.6666667	246.6666667	203.3333333
Cir119-2009-Pass2-Tron10-Chiro.WAV	46.83	-0.62	119	10	2	15	252	NA	12	573629	2173410	240	177.3333333	35.66666667	774.3333333	107.6666667	246.6666667	203.3333333
Cir119-2009-Pass2-Tron10-Chiro.WAV	47.51	-0.27	119	10	2	15	252	NA	12	573629	2173410	240	177.3333333	35.66666667	774.3333333	107.6666667	246.6666667	203.3333333
Cir119-2009-Pass2-Tron10-Chiro.WAV	46.14	-1.89	119	10	2	15	252	NA	16	573942	2173250	246	177.3333333	35.66666667	774.3333333	107.6666667	246.6666667	203.3333333
Cir119-2009-Pass2-Tron10-Chiro.WAV	48.91	-7.45	119	10	2	15	252	NA	16	573942	2173250	246	177.3333333	35.66666667	774.3333333	107.6666667	246.6666667	203.3333333
Cir119-2009-Pass2-Tron2-Chiro.WAV	49.21	-2.97	119	2	2	15	252	NA	16	571040	2172420	259	176.75	35	785	106.75	246.25	207
Cir119-2009-Pass2-Tron2-Chiro.WAV	51.24	-4	119	2	2	15	252	NA	16	571040	2172420	259	176.75	35	785	106.75	246.25	207
Cir119-2009-Pass2-Tron2-Chiro.WAV	49.62	-1.42	119	2	2	15	252	NA	16	571040	2172420	259	176.75	35	785	106.75	246.25	207
Cir119-2009-Pass2-Tron2-Chiro.WAV	49.52	-1.61	119	2	2	15	252	NA	16	571040	2172420	259	176.75	35	785	106.75	246.25	207
Cir119-2009-Pass2-Tron3-Chiro.WAV	47.44	-1.26	119	3	2	15	252	NA	25	570725	2169960	297	175.3333333	34	794	105.6666667	246.6666667	206
Cir119-2009-Pass2-Tron3-Chiro.WAV	48.18	-1.38	119	3	2	15	252	NA	25	570725	2169960	297	175.3333333	34	794	105.6666667	246.6666667	206
Cir119-2009-Pass2-Tron3-Chiro.WAV	47.82	-1.14	119	3	2	15	252	NA	25	570725	2169960	297	175.3333333	34	794	105.6666667	246.6666667	206
Cir119-2009-Pass2-Tron3-Chiro.WAV	47.34	-1.55	119	3	2	15	252	NA	25	570725	2169960	297	175.3333333	34	794	105.6666667	246.6666667	206
Cir119-2009-Pass2-Tron4-Chiro.WAV	44.84	-0.2	119	4	2	15	252	NA	2	572897	2169210	290	175.75	34	792.5	106	246.75	209
Cir119-2009-Pass2-Tron4-Chiro.WAV	48.47	-0.15	119	4	2	15	252	NA	25	573174	2169460	293	175.75	34	792.5	106	246.75	209
Cir119-2009-Pass2-Tron4-Chiro.WAV	45.37	-0.51	119	4	2	15	252	NA	2	572897	2169210	290	175.75	34	792.5	106	246.75	209
Cir119-2009-Pass2-Tron4-Chiro.WAV	48.23	-0.24	119	4	2	15	252	NA	25	573174	2169460	293	175.75	34	792.5	106	246.75	209
Cir119-2009-Pass2-Tron5-Chiro.WAV	46.34	-0.91	119	5	2	15	252	NA	16	574598	2169210	293	176.25	34.25	787	106.25	247	209
Cir119-2009-Pass2-Tron5-Chiro.WAV	46.42	-0.82	119	5	2	15	252	NA	16	574598	2169210	293	176.25	34.25	787	106.25	247	209
Cir119-2009-Pass2-Tron5-Chiro.WAV	46.94	-1.36	119	5	2	15	252	NA	16	574598	2169210	293	176.25	34.25	787	106.25	247	209
Cir119-2009-Pass2-Tron6-Chiro.WAV	45.65	-0.17	119	6	2	15	252	NA	25	577858	2168440	246	178	35.5	776.5	107.75	247.75	203.5
Cir119-2009-Pass2-Tron8-Chiro.WAV	48.49	-0.56	119	8	2	15	252	NA	12	578159	2170500	260	178	35.5	775.5	107.5	247.5	203
Cir119-2009-Pass2-Tron8-Chiro.WAV	49.36	-1.04	119	8	2	15	252	NA	25	577546	2171010	252	178	35.5	775.5	107.5	247.5	203
Cir119-2009-Pass2-Tron8-Chiro.WAV	49.29	-0.36	119	8	2	15	252	NA	25	577546	2171010	252	178	35.5	775.5	107.5	247.5	203
Cir119-2009-Pass2-Tron8-Chiro.WAV	47.99	-0.6	119	8	2	15	252	NA	12	578159	2170500	260	178	35.5	775.5	107.5	247.5	203
Cir119-2009-Pass2-Tron8-Chiro.WAV	48.09	-0.09	119	8	2	15	252	NA	12	578159	2170500	260	178	35.5	775.5	107.5	247.5	203
Cir119-2009-Pass2-Tron8-Chiro.WAV	48.44	-1.2	119	8	2	15	252	NA	25	577546	2171010	252	178	35.5	775.5	107.5	247.5	203
Cir119-2009-Pass2-Tron8-Chiro.WAV	50.48	-1.87	119	8	2	15	252	NA	25	577546	2171010	252	178	35.5	775.5	107.5	247.5	203
Cir119-2009-Pass2-Tron8-Chiro.WAV	48.99	-0.45	119	8	2	15	252	NA	25	577546	2171010	252	178	35.5	775.5	107.5	247.5	203
Cir119-2009-Pass2-Tron8-Chiro.WAV	48.93	-1.23	119	8	2	15	252	NA	25	577546	2171010	252	178	35.5	775.5	107.5	247.5	203
Cir119-2009-Pass2-Tron8-Chiro.WAV	49.9	-1.43	119	8	2	15	252	NA	25	577546	2171010	252	178	35.5	775.5	107.5	247.5	203
Cir119-2009-Pass2-Tron8-Chiro.WAV	49.27	-0.31	119	8	2	15	252	NA	25	577546	2171010	252	178	35.5	775.5	107.5	247.5	203
Cir119-2009-Pass2-Tron8-Chiro.WAV	49.13	-0.4	119	8	2	15	252	NA	25	577546	2171010	252	178	35.5	775.5	107.5	247.5	203
Cir119-2009-Pass2-Tron8-Chiro.WAV	49.64	-1.67	119	8	2	15	252	NA	25	577546	2171010	252	178	35.5	775.5	107.5	247.5	203
Cir119-2009-Pass2-Tron8-Chiro.WAV	48.8	-1.5	119	8	2	15	252	NA	25	577546	2171010	252	178	35.5	775.5	107.5	247.5	203
Cir119-2009-Pass2-Tron8-Chiro.WAV	50.02	-1.25	119	8	2	15	252	NA	25	577546	2171010	252	178	35.5	775.5	107.5	247.5	203
Cir119-2009-Pass2-Tron8-Chiro.WAV	49.66	-1.64	119	8	2	15	252	NA	25	577546	2171010	252	178	35.5	775.5	107.5	247.5	203
Cir119-2009-Pass2-Tron9-Chiro.WAV	47.74	-0.24	119	9	2	15	252	NA	25	575358	2172310	229	178.6666667	36.33333333	767	108.6666667	247.3333333	201
Cir119-2009-Pass2-Tron9-Chiro.WAV	48.4	-0.24	119	9	2	15	252	NA	25	575358	2172310	229	178.6666667	36.33333333	767	108.6666667	247.3333333	201
Cir12-2009-Pass2-Tron10-Chiro.wav	44.75	-0.7	12	10	2	23	218	Residential	3	646628	2377430	78	183.3333333	35.33333333	628.3333333	110.3333333	247.6666667	167.3333333
Cir12-2009-Pass1-Tron10-Chiro.wav	45.56	-0.04	12	10	1	16	188	Residential	3	646130	2376950	72	183.3333333	35.33333333	628.3333333	110.3333333	247.6666667	167.3333333
Cir12-2009-Pass2-Tron10-Chiro.wav	45.71	-0.11	12	10	2	23	218	Residential	3	646628	2377430	78	183.3333333	35.33333333	628.3333333	110.3333333	247.6666667	167.3333333
Cir12-2009-Pass2-Tron10-Chiro.wav	46.11	-0.31	12	10	2	23	218	Residential	2	646480	2377090	71	183.3333333	35.33333333	628.3333333	110.3333333	247.6666667	167.3333333
Cir12-2009-Pass2-Tron10-Chiro.wav	45.66	-0.37	12	10	2	23	218	Residential	3	646628	2377430	78	183.3333333	35.33333333	628.3333333	110.3333333	247.6666667	167.3333333
Cir12-2009-Pass2-Tron10-Chiro.wav	46.17	-0.07	12	10	2	23	218	Residential	2	646480	2377090	71	183.3333333	35.33333333	628.3333333	110.3333333	247.6666667	167.3333333
Cir12-2009-Pass1-Tron10-Chiro.wav	45.31	-0.11	12	10	1	16	188	Residential	3	646130	2376950	72	183.3333333	35.33333333	628.3333333	110.3333333	247.6666667	167.3333333
Cir12-2009-Pass1-Tron10-Chiro.wav	45.44	-0.08	12	10	1	16	188	Residential	3	646130	2376950	72	183.3333333	35.33333333	628.3333333	110.3333333	247.6666667	167.3333333
Cir12-2009-Pass1-Tron4-Chiro.wav	44.72	-1.81	12	4	1	16	188	Forest	6	643060	2385240	126	179.5	32.75	650	107	244.5	174
Cir12-2009-Pass1-Tron4-Chiro.wav	46.31	-1.12	12	4	1	16	188	Forest	6	643060	2385240	126	179.5	32.75	650	107	244.5	174
Cir12-2009-Pass1-Tron4-Chiro.wav	46.46	-0.46	12	4	1	16	188	Forest	6	643060	2385240	126	179.5	32.75	650	107	244.5	174
Cir12-2009-Pass1-Tron7-Chiro.wav	45.34	-0.32	12	7	1	16	188	Agriculture	2	639869	2378870	109	180.5	33.5	647	107.75	244.5	173.25
Cir12-2009-Pass1-Tron7-Chiro.wav	46.08	-0.23	12	7	1	16	188	Forest	3	640145	2380010	113	180.5	33.5	647	107.75	244.5	173.25
Cir12-2009-Pass1-Tron7-Chiro.wav	44.5	-0.1	12	7	1	16	188	Agriculture	2	639869	2378870	109	180.5	33.5	647	107.75	244.5	173.25
Cir12-2009-Pass1-Tron7-Chiro.wav	47.24	-0.95	12	7	1	16	188	Agriculture	6	639761	2378480	108	180.5	33.5	647	107.75	244.5	173.25
Cir12-2009-Pass1-Tron7-Chiro.wav	46.15	-0.27	12	7	1	16	188	Forest	3	640145	2380010	113	180.5	33.5	647	107.75	244.5	173.25
Cir12-2009-Pass1-Tron7-Chiro.wav	47.9	-1.21	12	7	1	16	188	Agriculture	6	639761	2378480	108	180.5	33.5	647	107.75	244.5	173.25
Cir12-2009-Pass1-Tron7-Chiro.wav	47.57	0	12	7	1	16	188	Agriculture	6	639761	2378480	108	180.5	33.5	647	107.75	244.5	173.25
Cir12-2009-Pass1-Tron8-Chiro.wav	45.43	-0.86	12	8	1	16	188	Agriculture	4	641041	2377620	110	181.25	33.75	645	108.5	245.25	172.75
Cir12-2009-Pass1-Tron8-Chiro.wav	45.85	0	12	8	1	16	188	Agriculture	4	641041	2377620	110	181.25	33.75	645	108.5	245.25	172.75
Cir12-2009-Pass1-Tron8-Chiro.wav	46.48	-1.29	12	8	1	16	188	Agriculture	4	641041	2377620	110	181.25	33.75	645	108.5	245.25	172.75
Cir12-2009-Pass1-Tron8-Chiro.wav	47.38	-0.4	12	8	1	16	188	Agriculture	3	640286	2377800	104	181.25	33.75	645	108.5	245.25	172.75
Cir12-2009-Pass1-Tron8-Chiro.wav	45.28	-0.78	12	8	1	16	188	Agriculture	4	641041	2377620	110	181.25	33.75	645	108.5	245.25	172.75
Cir122-2009-Pass1-Tron1-Chiro.WAV	46.85	0.08	122	1	1	NA	209	NA	3	514092	2179450	119	183.5	43	777.25	114.25	246.25	218.5
Cir122-2009-Pass1-Tron1-Chiro.WAV	47.16	-1.28	122	1	1	NA	209	NA	3	514092	2179450	119	183.5	43	777.25	114.25	246.25	218.5
Cir122-2009-Pass1-Tron1-Chiro.WAV	48.03	-0.23	122	1	1	NA	209	NA	3	514092	2179450	119	183.5	43	777.25	114.25	246.25	218.5
Cir122-2009-Pass1-Tron1-Chiro.WAV	49.18	-1.65	122	1	1	NA	209	NA	3	515324	2179920	116	183.5	43	777.25	114.25	246.25	218.5
Cir122-2009-Pass1-Tron2-Chiro.WAV	46.71	-1.87	122	2	1	NA	209	NA	3	513841	2177860	133	183	43	782.75	114	246	219.75
Cir122-2009-Pass1-Tron2-Chiro.WAV	46.76	-1.66	122	2	1	NA	209	NA	3	513841	2177860	133	183	43	782.75	114	246	219.75
Cir122-2009-Pass1-Tron9-Chiro.WAV	47.97	-0.55	122	9	1	NA	209	NA	6	516027	2175750	135	182.6666667	42	789.3333333	113.3333333	246.6666667	221.6666667
Cir122-2009-Pass1-Tron9-Chiro.WAV	48.85	-0.65	122	9	1	NA	209	NA	6	516027	2175750	135	182.6666667	42	789.3333333	113.3333333	246.6666667	221.6666667
Cir122-2009-Pass1-Tron9-Chiro.WAV	47.59	-0.44	122	9	1	NA	209	NA	6	516027	2175750	135	182.6666667	42	789.3333333	113.3333333	246.6666667	221.6666667
Cir122-2009-Pass1-Tron9-Chiro.WAV	47.07	-1.02	122	9	1	NA	209	NA	6	516027	2175750	135	182.6666667	42	789.3333333	113.3333333	246.6666667	221.6666667
Cir122-2009-Pass1-Tron9-Chiro.WAV	47.69	-0.45	122	9	1	NA	209	NA	6	516027	2175750	135	182.6666667	42	789.3333333	113.3333333	246.6666667	221.6666667
Cir122-2009-Pass1-Tron9-Chiro.WAV	47.28	-0.68	122	9	1	NA	209	NA	6	516027	2175750	135	182.6666667	42	789.3333333	113.3333333	246.6666667	221.6666667
Cir123-2009-Pass1-Tron10-Chiro.wav	47.29	-0.94	123	10	1	15	196	NA	4	556025	2418080	149	170.5	32	643.5	101.75	230.75	176.25
Cir123-2009-Pass1-Tron10-Chiro.wav	47.26	-0.13	123	10	1	15	196	NA	4	556025	2418080	149	170.5	32	643.5	101.75	230.75	176.25
Cir123-2009-Pass1-Tron10-Chiro.wav	46.46	-0.26	123	10	1	15	196	NA	4	556025	2418080	149	170.5	32	643.5	101.75	230.75	176.25
Cir123-2009-Pass1-Tron11-Chiro.wav	45.2	-0.14	123	11	1	15	196	NA	3	555399	2415800	146	172.6666667	33.66666667	632	103.6666667	231.3333333	173
Cir123-2009-Pass1-Tron11-Chiro.wav	45.87	-0.27	123	11	1	15	196	NA	9	555350	2414640	126	172.6666667	33.66666667	632	103.6666667	231.3333333	173
Cir123-2009-Pass1-Tron11-Chiro.wav	44.81	-0.28	123	11	1	15	196	NA	9	555350	2414640	126	172.6666667	33.66666667	632	103.6666667	231.3333333	173
Cir123-2009-Pass1-Tron11-Chiro.wav	45.42	-0.28	123	11	1	15	196	NA	9	555350	2414640	126	172.6666667	33.66666667	632	103.6666667	231.3333333	173
Cir123-2009-Pass1-Tron11-Chiro.wav	45.8	-0.44	123	11	1	15	196	NA	9	555350	2414640	126	172.6666667	33.66666667	632	103.6666667	231.3333333	173
Cir123-2009-Pass1-Tron11-Chiro.wav	46.8	-0.09	123	11	1	15	196	NA	4	555661	2414420	125	172.6666667	33.66666667	632	103.6666667	231.3333333	173
Cir123-2009-Pass1-Tron11-Chiro.wav	45.53	-0.27	123	11	1	15	196	NA	3	555399	2415800	146	172.6666667	33.66666667	632	103.6666667	231.3333333	173
Cir123-2009-Pass2-Tron2-Chiro.wav	47.01	-2.5	123	2	2	8	258	NA	2	551206	2420430	109	172.6666667	34.66666667	623.3333333	104.6666667	231	171
Cir123-2009-Pass1-Tron2-Chiro.wav	47.66	-2.99	123	2	1	15	196	NA	4	551400	2419840	120	172.6666667	34.66666667	623.3333333	104.6666667	231	171
Cir123-2009-Pass2-Tron2-Chiro.wav	48.24	-0.42	123	2	2	8	258	NA	2	551206	2420430	109	172.6666667	34.66666667	623.3333333	104.6666667	231	171
Cir123-2009-Pass1-Tron4-Chiro.wav	44.9	-0.57	123	4	1	15	196	NA	3	554302	2421870	174	169	31	650	100.75	230	178
Cir123-2009-Pass1-Tron5-Chiro.wav	45.57	-0.25	123	5	1	15	196	NA	4	558238	2421280	137	170.25	31.75	644.5	101.75	230.75	176.5
Cir123-2009-Pass1-Tron5-Chiro.wav	46.36	-0.68	123	5	1	15	196	NA	4	558238	2421280	137	170.25	31.75	644.5	101.75	230.75	176.5
Cir123-2009-Pass2-Tron7-Chiro.wav	51.24	0.26	123	7	2	8	258	NA	2	559564	2421480	141	170.75	32.25	642.25	102.5	230	177
Cir123-2009-Pass2-Tron8-Chiro.wav	47.56	-3.57	123	8	2	8	258	NA	2	558093	2419720	180	169.6666667	30.66666667	649.6666667	101	230.3333333	177
Cir123-2009-Pass1-Tron8-Chiro.wav	46.2	-0.57	123	8	1	15	196	NA	4	557998	2419550	179	169.6666667	30.66666667	649.6666667	101	230.3333333	177
Cir123-2009-Pass1-Tron8-Chiro.wav	44.45	-0.58	123	8	1	15	196	NA	4	557998	2419550	179	169.6666667	30.66666667	649.6666667	101	230.3333333	177
Cir123-2009-Pass1-Tron8-Chiro.wav	45.39	-0.23	123	8	1	15	196	NA	9	557635	2419720	167	169.6666667	30.66666667	649.6666667	101	230.3333333	177
Cir123-2009-Pass1-Tron8-Chiro.wav	45.27	-0.88	123	8	1	15	196	NA	4	557998	2419550	179	169.6666667	30.66666667	649.6666667	101	230.3333333	177
Cir123-2009-Pass1-Tron8-Chiro.wav	46.49	-0.89	123	8	1	15	196	NA	9	557635	2419720	167	169.6666667	30.66666667	649.6666667	101	230.3333333	177
Cir123-2009-Pass1-Tron8-Chiro.wav	46.49	-1.06	123	8	1	15	196	NA	4	557998	2419550	179	169.6666667	30.66666667	649.6666667	101	230.3333333	177
Cir123-2009-Pass1-Tron8-Chiro.wav	44.92	-0.55	123	8	1	15	196	NA	9	557635	2419720	167	169.6666667	30.66666667	649.6666667	101	230.3333333	177
Cir123-2009-Pass1-Tron8-Chiro.wav	44.03	-0.08	123	8	1	15	196	NA	9	557635	2419720	167	169.6666667	30.66666667	649.6666667	101	230.3333333	177
Cir123-2009-Pass2-Tron9-Chiro.wav	45.87	-0.83	123	9	2	8	258	NA	5	556169	2419460	178	169.2	30.8	649.4	100.8	230.2	177
Cir123-2009-Pass2-Tron9-Chiro.wav	47.56	-4.34	123	9	2	8	258	NA	5	556169	2419460	178	169.2	30.8	649.4	100.8	230.2	177
Cir123-2009-Pass2-Tron9-Chiro.wav	49.06	-0.94	123	9	2	8	258	NA	5	556169	2419460	178	169.2	30.8	649.4	100.8	230.2	177
Cir123-2009-Pass2-Tron9-Chiro.wav	48.03	-0.66	123	9	2	8	258	NA	5	556169	2419460	178	169.2	30.8	649.4	100.8	230.2	177
Cir124-2009-Pass2-Tron10-Chiro.wav	48.64	-2.51	124	10	2	NA	239	Forest	20	552147	2403820	133	172.75	32.75	633.75	103	233.25	173
Cir124-2009-Pass2-Tron10-Chiro.wav	47.21	-1.57	124	10	2	NA	239	Forest	20	552147	2403820	133	172.75	32.75	633.75	103	233.25	173
Cir124-2009-Pass2-Tron10-Chiro.wav	47	-3.37	124	10	2	NA	239	Forest	20	552147	2403820	133	172.75	32.75	633.75	103	233.25	173
Cir124-2009-Pass2-Tron10-Chiro.wav	47.78	-1.95	124	10	2	NA	239	Forest	33	551929	2403490	131	172.75	32.75	633.75	103	233.25	173
Cir124-2009-Pass2-Tron10-Chiro.wav	48.27	-3.17	124	10	2	NA	239	Forest	33	551929	2403490	131	172.75	32.75	633.75	103	233.25	173
Cir124-2009-Pass2-Tron10-Chiro.wav	45.87	-0.34	124	10	2	NA	239	Forest	33	551929	2403490	131	172.75	32.75	633.75	103	233.25	173
Cir124-2009-Pass2-Tron10-Chiro.wav	45.58	-0.54	124	10	2	NA	239	Residential	13	551868	2403110	123	172.75	32.75	633.75	103	233.25	173
Cir124-2009-Pass2-Tron10-Chiro.wav	46.72	0.17	124	10	2	NA	239	Residential	13	551868	2403110	123	172.75	32.75	633.75	103	233.25	173
Cir124-2009-Pass2-Tron10-Chiro.wav	45.34	-0.69	124	10	2	NA	239	Residential	13	551868	2403110	123	172.75	32.75	633.75	103	233.25	173
Cir124-2009-Pass2-Tron10-Chiro.wav	45.61	-0.46	124	10	2	NA	239	Residential	13	551868	2403110	123	172.75	32.75	633.75	103	233.25	173
Cir124-2009-Pass2-Tron10-Chiro.wav	46.36	-0.86	124	10	2	NA	239	Forest	12	551596	2402970	121	172.75	32.75	633.75	103	233.25	173
Cir124-2009-Pass2-Tron10-Chiro.wav	51.32	-3.33	124	10	2	NA	239	Residential	13	551868	2403110	123	172.75	32.75	633.75	103	233.25	173
Cir124-2009-Pass2-Tron10-Chiro.wav	45.97	-0.19	124	10	2	NA	239	Forest	33	551929	2403490	131	172.75	32.75	633.75	103	233.25	173
Cir124-2009-Pass1-Tron2-Chiro.wav	49.69	-0.39	124	2	1	NA	175	Forest	8	549780	2406090	166	171.25	32	639.25	102.25	232	174.75
Cir124-2009-Pass1-Tron2-Chiro.wav	48.42	-2.09	124	2	1	NA	175	Forest	8	549780	2406090	166	171.25	32	639.25	102.25	232	174.75
Cir124-2009-Pass1-Tron2-Chiro.wav	45.07	-0.83	124	2	1	NA	175	Agriculture	7	550936	2406210	160	171.25	32	639.25	102.25	232	174.75
Cir124-2009-Pass1-Tron2-Chiro.wav	48.9	-1.66	124	2	1	NA	175	Forest	8	549780	2406090	166	171.25	32	639.25	102.25	232	174.75
Cir124-2009-Pass1-Tron2-Chiro.wav	48.84	-1.22	124	2	1	NA	175	Forest	8	549780	2406090	166	171.25	32	639.25	102.25	232	174.75
Cir124-2009-Pass1-Tron2-Chiro.wav	50.27	-0.87	124	2	1	NA	175	Forest	8	549780	2406090	166	171.25	32	639.25	102.25	232	174.75
Cir124-2009-Pass1-Tron2-Chiro.wav	44.9	-0.87	124	2	1	NA	175	Agriculture	7	550936	2406210	160	171.25	32	639.25	102.25	232	174.75
Cir124-2009-Pass1-Tron2-Chiro.wav	49.12	-3.16	124	2	1	NA	175	Forest	8	549780	2406090	166	171.25	32	639.25	102.25	232	174.75
Cir124-2009-Pass1-Tron2-Chiro.wav	49.01	-0.75	124	2	1	NA	175	Forest	8	549780	2406090	166	171.25	32	639.25	102.25	232	174.75
Cir124-2009-Pass1-Tron2-Chiro.wav	45.84	-1.46	124	2	1	NA	175	Agriculture	7	550936	2406210	160	171.25	32	639.25	102.25	232	174.75
Cir124-2009-Pass1-Tron2-Chiro.wav	49.2	-2.53	124	2	1	NA	175	Forest	8	549780	2406090	166	171.25	32	639.25	102.25	232	174.75
Cir124-2009-Pass1-Tron3-Chiro.wav	45.61	-2.06	124	3	1	NA	175	Agriculture	3	549373	2408100	146	171.5	32.25	638.75	102.25	232.25	174.5
Cir124-2009-Pass1-Tron3-Chiro.wav	46.28	-1.12	124	3	1	NA	175	Agriculture	7	549687	2407860	151	171.5	32.25	638.75	102.25	232.25	174.5
Cir124-2009-Pass1-Tron3-Chiro.wav	47.07	-1.39	124	3	1	NA	175	Agriculture	7	549687	2407860	151	171.5	32.25	638.75	102.25	232.25	174.5
Cir124-2009-Pass1-Tron3-Chiro.wav	47.13	-2.46	124	3	1	NA	175	Agriculture	3	549373	2408100	146	171.5	32.25	638.75	102.25	232.25	174.5
Cir124-2009-Pass1-Tron3-Chiro.wav	47.2	0.32	124	3	1	NA	175	Agriculture	7	549687	2407860	151	171.5	32.25	638.75	102.25	232.25	174.5
Cir124-2009-Pass1-Tron3-Chiro.wav	45.74	-2.43	124	3	1	NA	175	Agriculture	7	549687	2407860	151	171.5	32.25	638.75	102.25	232.25	174.5
Cir124-2009-Pass1-Tron3-Chiro.wav	45.92	-1.81	124	3	1	NA	175	Agriculture	3	549373	2408100	146	171.5	32.25	638.75	102.25	232.25	174.5
Cir124-2009-Pass2-Tron5-Chiro.wav	45.24	-0.94	124	5	2	NA	239	Forest	12	551935	2411600	156	171	32.25	638.75	102.25	231.5	175.75
Cir124-2009-Pass2-Tron5-Chiro.wav	45.34	-0.61	124	5	2	NA	239	Forest	33	551126	2411470	153	171	32.25	638.75	102.25	231.5	175.75
Cir124-2009-Pass2-Tron5-Chiro.wav	44.58	0.07	124	5	2	NA	239	Forest	12	551935	2411600	156	171	32.25	638.75	102.25	231.5	175.75
Cir124-2009-Pass2-Tron5-Chiro.wav	46.73	-2.33	124	5	2	NA	239	Forest	33	551126	2411470	153	171	32.25	638.75	102.25	231.5	175.75
Cir124-2009-Pass2-Tron5-Chiro.wav	45.15	-0.87	124	5	2	NA	239	Forest	33	551126	2411470	153	171	32.25	638.75	102.25	231.5	175.75
Cir124-2009-Pass2-Tron5-Chiro.wav	46.06	-1.29	124	5	2	NA	239	Forest	33	551126	2411470	153	171	32.25	638.75	102.25	231.5	175.75
Cir124-2009-Pass2-Tron5-Chiro.wav	47.1	-1.66	124	5	2	NA	239	Forest	33	551126	2411470	153	171	32.25	638.75	102.25	231.5	175.75
Cir124-2009-Pass2-Tron5-Chiro.wav	46.8	-0.39	124	5	2	NA	239	Forest	33	551126	2411470	153	171	32.25	638.75	102.25	231.5	175.75
Cir124-2009-Pass2-Tron5-Chiro.wav	47.98	-1.77	124	5	2	NA	239	Forest	33	551126	2411470	153	171	32.25	638.75	102.25	231.5	175.75
Cir124-2009-Pass2-Tron5-Chiro.wav	44.52	-0.29	124	5	2	NA	239	Forest	33	551126	2411470	153	171	32.25	638.75	102.25	231.5	175.75
Cir124-2009-Pass2-Tron5-Chiro.wav	45.02	-0.66	124	5	2	NA	239	Forest	12	551935	2411600	156	171	32.25	638.75	102.25	231.5	175.75
Cir124-2009-Pass2-Tron5-Chiro.wav	45.12	0.06	124	5	2	NA	239	Forest	33	551126	2411470	153	171	32.25	638.75	102.25	231.5	175.75
Cir124-2009-Pass2-Tron6-Chiro.wav	47.55	-0.99	124	6	2	NA	239	Forest	10	553280	2411810	176	170.25	31.25	646	101.25	231	175.25
Cir124-2009-Pass2-Tron6-Chiro.wav	42.78	-0.29	124	6	2	NA	239	Forest	20	553677	2411870	175	170.25	31.25	646	101.25	231	175.25
Cir124-2009-Pass2-Tron6-Chiro.wav	43.54	-0.35	124	6	2	NA	239	Forest	20	553677	2411870	175	170.25	31.25	646	101.25	231	175.25
Cir124-2009-Pass2-Tron6-Chiro.wav	44.76	-1.07	124	6	2	NA	239	Forest	33	554045	2411870	176	170.25	31.25	646	101.25	231	175.25
Cir124-2009-Pass2-Tron6-Chiro.wav	48.61	-2.71	124	6	2	NA	239	Forest	20	553677	2411870	175	170.25	31.25	646	101.25	231	175.25
Cir124-2009-Pass2-Tron6-Chiro.wav	45.58	-0.52	124	6	2	NA	239	Forest	33	554045	2411870	176	170.25	31.25	646	101.25	231	175.25
Cir124-2009-Pass2-Tron6-Chiro.wav	48.63	-1.49	124	6	2	NA	239	Forest	20	553677	2411870	175	170.25	31.25	646	101.25	231	175.25
Cir124-2009-Pass2-Tron6-Chiro.wav	47.44	-0.99	124	6	2	NA	239	Forest	33	554045	2411870	176	170.25	31.25	646	101.25	231	175.25
Cir124-2009-Pass2-Tron6-Chiro.wav	45.52	-0.3	124	6	2	NA	239	Forest	33	554045	2411870	176	170.25	31.25	646	101.25	231	175.25
Cir124-2009-Pass2-Tron6-Chiro.wav	46.07	-2.36	124	6	2	NA	239	Forest	12	554393	2411160	161	170.25	31.25	646	101.25	231	175.25
Cir124-2009-Pass2-Tron6-Chiro.wav	48.19	-4.45	124	6	2	NA	239	Forest	13	554216	2411520	168	170.25	31.25	646	101.25	231	175.25
Cir124-2009-Pass2-Tron6-Chiro.wav	47.88	-0.38	124	6	2	NA	239	Forest	33	554045	2411870	176	170.25	31.25	646	101.25	231	175.25
Cir124-2009-Pass2-Tron6-Chiro.wav	46.79	-0.67	124	6	2	NA	239	Forest	33	554045	2411870	176	170.25	31.25	646	101.25	231	175.25
Cir124-2009-Pass2-Tron6-Chiro.wav	49.47	-0.55	124	6	2	NA	239	Forest	20	553677	2411870	175	170.25	31.25	646	101.25	231	175.25
Cir124-2009-Pass2-Tron6-Chiro.wav	49.22	-1.01	124	6	2	NA	239	Forest	20	553677	2411870	175	170.25	31.25	646	101.25	231	175.25
Cir124-2009-Pass2-Tron6-Chiro.wav	49.02	-0.25	124	6	2	NA	239	Forest	13	554216	2411520	168	170.25	31.25	646	101.25	231	175.25
Cir124-2009-Pass2-Tron6-Chiro.wav	51.39	0.19	124	6	2	NA	239	Forest	13	554216	2411520	168	170.25	31.25	646	101.25	231	175.25
Cir124-2009-Pass2-Tron6-Chiro.wav	46.11	-1.23	124	6	2	NA	239	Forest	12	554393	2411160	161	170.25	31.25	646	101.25	231	175.25
Cir124-2009-Pass2-Tron6-Chiro.wav	48.64	-4.25	124	6	2	NA	239	Forest	13	554216	2411520	168	170.25	31.25	646	101.25	231	175.25
Cir124-2009-Pass2-Tron6-Chiro.wav	47.35	-1	124	6	2	NA	239	Forest	20	553677	2411870	175	170.25	31.25	646	101.25	231	175.25
Cir124-2009-Pass2-Tron6-Chiro.wav	45.64	-0.82	124	6	2	NA	239	Forest	12	554393	2411160	161	170.25	31.25	646	101.25	231	175.25
Cir124-2009-Pass2-Tron6-Chiro.wav	48.82	0.72	124	6	2	NA	239	Forest	13	554216	2411520	168	170.25	31.25	646	101.25	231	175.25
Cir124-2009-Pass2-Tron6-Chiro.wav	46.82	-1.34	124	6	2	NA	239	Forest	12	554393	2411160	161	170.25	31.25	646	101.25	231	175.25
Cir124-2009-Pass2-Tron6-Chiro.wav	49.45	-1.11	124	6	2	NA	239	Forest	13	554216	2411520	168	170.25	31.25	646	101.25	231	175.25
Cir124-2009-Pass2-Tron7-Chiro.wav	45.29	-0.7	124	7	2	NA	239	Forest	33	554959	2409520	169	171	31.5	644.75	101.75	232	176
Cir124-2009-Pass2-Tron7-Chiro.wav	48.5	-1.04	124	7	2	NA	239	Forest	33	554959	2409520	169	171	31.5	644.75	101.75	232	176
Cir124-2009-Pass2-Tron7-Chiro.wav	45.49	-0.81	124	7	2	NA	239	Forest	33	554959	2409520	169	171	31.5	644.75	101.75	232	176
Cir124-2009-Pass2-Tron7-Chiro.wav	44.94	-0.74	124	7	2	NA	239	Forest	33	554959	2409520	169	171	31.5	644.75	101.75	232	176
Cir124-2009-Pass2-Tron7-Chiro.wav	44.86	0.23	124	7	2	NA	239	Forest	33	554959	2409520	169	171	31.5	644.75	101.75	232	176
Cir124-2009-Pass2-Tron7-Chiro.wav	47.86	-2.85	124	7	2	NA	239	Forest	10	555059	2410310	161	171	31.5	644.75	101.75	232	176
Cir124-2009-Pass2-Tron7-Chiro.wav	45.69	-3.08	124	7	2	NA	239	Forest	33	554959	2409520	169	171	31.5	644.75	101.75	232	176
Cir124-2009-Pass2-Tron7-Chiro.wav	45.06	-2.45	124	7	2	NA	239	Forest	33	554959	2409520	169	171	31.5	644.75	101.75	232	176
Cir124-2009-Pass2-Tron7-Chiro.wav	47.42	-0.37	124	7	2	NA	239	Forest	20	555005	2409920	164	171	31.5	644.75	101.75	232	176
Cir124-2009-Pass2-Tron7-Chiro.wav	49.18	-1.08	124	7	2	NA	239	Forest	33	554959	2409520	169	171	31.5	644.75	101.75	232	176
Cir124-2009-Pass2-Tron7-Chiro.wav	46.55	-1.62	124	7	2	NA	239	Forest	10	555059	2410310	161	171	31.5	644.75	101.75	232	176
Cir124-2009-Pass2-Tron7-Chiro.wav	46.93	-0.53	124	7	2	NA	239	Forest	10	555059	2410310	161	171	31.5	644.75	101.75	232	176
Cir124-2009-Pass2-Tron7-Chiro.wav	47.63	-0.34	124	7	2	NA	239	Forest	10	555059	2410310	161	171	31.5	644.75	101.75	232	176
Cir124-2009-Pass2-Tron7-Chiro.wav	47.88	-1.56	124	7	2	NA	239	Forest	10	555059	2410310	161	171	31.5	644.75	101.75	232	176
Cir124-2009-Pass2-Tron7-Chiro.wav	45.81	-2.3	124	7	2	NA	239	Forest	33	554959	2409520	169	171	31.5	644.75	101.75	232	176
Cir124-2009-Pass2-Tron7-Chiro.wav	47.62	-1.12	124	7	2	NA	239	Forest	10	555059	2410310	161	171	31.5	644.75	101.75	232	176
Cir124-2009-Pass2-Tron7-Chiro.wav	46.7	0.03	124	7	2	NA	239	Forest	33	554959	2409520	169	171	31.5	644.75	101.75	232	176
Cir124-2009-Pass2-Tron7-Chiro.wav	45.85	-0.48	124	7	2	NA	239	Forest	20	555005	2409920	164	171	31.5	644.75	101.75	232	176
Cir124-2009-Pass2-Tron7-Chiro.wav	48.16	-0.13	124	7	2	NA	239	Forest	20	555005	2409920	164	171	31.5	644.75	101.75	232	176
Cir124-2009-Pass2-Tron7-Chiro.wav	45.49	-0.41	124	7	2	NA	239	Forest	20	555005	2409920	164	171	31.5	644.75	101.75	232	176
Cir124-2009-Pass2-Tron8-Chiro.wav	45.82	-0.91	124	8	2	NA	239	Forest	33	554068	2407610	135	172.5	32.5	637.25	103	232.5	174
Cir124-2009-Pass2-Tron8-Chiro.wav	46.44	-0.76	124	8	2	NA	239	Forest	33	554068	2407610	135	172.5	32.5	637.25	103	232.5	174
Cir124-2009-Pass2-Tron8-Chiro.wav	45.11	-0.82	124	8	2	NA	239	Forest	33	554068	2407610	135	172.5	32.5	637.25	103	232.5	174
Cir124-2009-Pass2-Tron9-Chiro.wav	46.03	-2.38	124	9	2	NA	239	Agriculture	10	553557	2406140	164	172	32	641	102	232.6666667	174
Cir124-2009-Pass2-Tron9-Chiro.wav	49.04	-0.42	124	9	2	NA	239	Forest	12	552466	2405520	138	172	32	641	102	232.6666667	174
Cir124-2009-Pass2-Tron9-Chiro.wav	47.95	-0.51	124	9	2	NA	239	Forest	12	552466	2405520	138	172	32	641	102	232.6666667	174
Cir124-2009-Pass2-Tron9-Chiro.wav	50.4	0.72	124	9	2	NA	239	Agriculture	20	553343	2405920	165	172	32	641	102	232.6666667	174
Cir124-2009-Pass2-Tron9-Chiro.wav	46.6	-2.79	124	9	2	NA	239	Agriculture	10	553557	2406140	164	172	32	641	102	232.6666667	174
Cir124-2009-Pass2-Tron9-Chiro.wav	47.7	-3.7	124	9	2	NA	239	Agriculture	10	553557	2406140	164	172	32	641	102	232.6666667	174
Cir124-2009-Pass2-Tron9-Chiro.wav	49.28	-0.98	124	9	2	NA	239	Forest	12	552466	2405520	138	172	32	641	102	232.6666667	174
Cir124-2009-Pass2-Tron9-Chiro.wav	50.23	-0.53	124	9	2	NA	239	Agriculture	20	553343	2405920	165	172	32	641	102	232.6666667	174
Cir125-2009-Pass1-Tron10-Chiro.wav	46.71	-0.21	125	10	1	12.25	190	Residential	5	566183	2417360	147	172	32	643	103	231	173.25
Cir125-2009-Pass1-Tron2-Chiro.wav	44.96	-0.75	125	2	1	12.25	190	Residential	5	565518	2418080	122	172.6	32.6	638.8	103.6	231.2	172.2
Cir125-2009-Pass1-Tron2-Chiro.wav	44.48	-0.95	125	2	1	12.25	190	Residential	5	564863	2418550	120	172.6	32.6	638.8	103.6	231.2	172.2
Cir125-2009-Pass1-Tron5-Chiro.wav	46.23	-0.05	125	5	1	12.25	190	Residential	5	561523	2419680	126	171.5	32.5	640.75	102.5	231	174.5
Cir125-2009-Pass1-Tron5-Chiro.wav	42.32	-0.23	125	5	1	12.25	190	Forest	5	561023	2419060	169	171.5	32.5	640.75	102.5	231	174.5
Cir125-2009-Pass1-Tron5-Chiro.wav	47.52	-0.24	125	5	1	12.25	190	Residential	5	561523	2419680	126	171.5	32.5	640.75	102.5	231	174.5
Cir125-2009-Pass1-Tron5-Chiro.wav	47.46	0.29	125	5	1	12.25	190	Residential	5	561523	2419680	126	171.5	32.5	640.75	102.5	231	174.5
Cir125-2009-Pass1-Tron5-Chiro.wav	46.19	-0.11	125	5	1	12.25	190	Forest	6	561297	2419350	147	171.5	32.5	640.75	102.5	231	174.5
Cir125-2009-Pass1-Tron6-Chiro.wav	46.75	-0.56	125	6	1	12.25	190	Forest	5	561914	2418800	144	171.5	32.5	640.75	102.5	231	174.5
Cir125-2009-Pass1-Tron6-Chiro.wav	48.06	-2.64	125	6	1	12.25	190	Forest	5	561914	2418800	144	171.5	32.5	640.75	102.5	231	174.5
Cir125-2009-Pass1-Tron7-Chiro.wav	45.2	-0.12	125	7	1	12.25	190	Residential	6	562687	2417140	137	172.3333333	32.33333333	640.3333333	103	231	170
Cir125-2009-Pass2-Tron7-Chiro.wav	47.46	-4.36	125	7	2	16.75	253	Residential	1	562707	2417670	114	172.3333333	32.33333333	640.3333333	103	231	170
Cir125-2009-Pass1-Tron7-Chiro.wav	42.82	-0.39	125	7	1	12.25	190	Residential	5	562707	2417670	114	172.3333333	32.33333333	640.3333333	103	231	170
Cir125-2009-Pass1-Tron7-Chiro.wav	49.75	-1.14	125	7	1	12.25	190	Residential	5	562707	2417670	114	172.3333333	32.33333333	640.3333333	103	231	170
Cir125-2009-Pass1-Tron7-Chiro.wav	46.52	0.14	125	7	1	12.25	190	Residential	5	562707	2417670	114	172.3333333	32.33333333	640.3333333	103	231	170
Cir125-2009-Pass1-Tron8-Chiro.wav	46.4	-0.46	125	8	1	12.25	190	Forest	11	562834	2415620	181	170.5	30.5	652.25	101.25	231.25	176.5
Cir125-2009-Pass1-Tron8-Chiro.wav	44.44	-0.79	125	8	1	12.25	190	Forest	11	562834	2415620	181	170.5	30.5	652.25	101.25	231.25	176.5
Cir125-2009-Pass1-Tron8-Chiro.wav	46.12	-1.59	125	8	1	12.25	190	Forest	11	562834	2415620	181	170.5	30.5	652.25	101.25	231.25	176.5
Cir125-2009-Pass1-Tron8-Chiro.wav	47.25	-0.58	125	8	1	12.25	190	Forest	11	562834	2415620	181	170.5	30.5	652.25	101.25	231.25	176.5
Cir125-2009-Pass1-Tron8-Chiro.wav	44.73	-0.83	125	8	1	12.25	190	Forest	11	562834	2415620	181	170.5	30.5	652.25	101.25	231.25	176.5
Cir125-2009-Pass1-Tron8-Chiro.wav	43.9	-0.58	125	8	1	12.25	190	Forest	11	562834	2415620	181	170.5	30.5	652.25	101.25	231.25	176.5
Cir125-2009-Pass1-Tron8-Chiro.wav	46.38	0.03	125	8	1	12.25	190	Forest	11	562834	2415620	181	170.5	30.5	652.25	101.25	231.25	176.5
Cir125-2009-Pass1-Tron9-Chiro.wav	49.26	-0.34	125	9	1	12.25	190	Residential	5	563865	2417580	135	172.75	32.75	639.25	103.25	231.25	176
Cir125-2009-Pass1-Tron9-Chiro.wav	45.21	-0.24	125	9	1	12.25	190	Residential	6	564197	2417710	136	172.75	32.75	639.25	103.25	231.25	176
Cir125-2009-Pass1-Tron9-Chiro.wav	44	-0.34	125	9	1	12.25	190	Residential	6	564197	2417710	136	172.75	32.75	639.25	103.25	231.25	176
Cir125-2009-Pass1-Tron9-Chiro.wav	47.97	-4.64	125	9	1	12.25	190	Residential	6	564197	2417710	136	172.75	32.75	639.25	103.25	231.25	176
Cir126-2009-Pass2-Tron9-Chiro.wav	44.4	-0.28	126	9	2	21.75	231	NA	4	558098	2410020	151	171.5	32	640.5	102.25	232	174.25
Cir126-2009-Pass2-Tron9-Chiro.wav	42.52	0.08	126	9	2	21.75	231	NA	14	557569	2409430	144	171.5	32	640.5	102.25	232	174.25
Cir126-2009-Pass2-Tron9-Chiro.wav	48.98	0.72	126	9	2	21.75	231	NA	13	558185	2410400	160	171.5	32	640.5	102.25	232	174.25
Cir126-2009-Pass2-Tron9-Chiro.wav	48.38	-0.21	126	9	2	21.75	231	NA	13	558185	2410400	160	171.5	32	640.5	102.25	232	174.25
Cir126-2009-Pass2-Tron9-Chiro.wav	46.58	0.55	126	9	2	21.75	231	NA	4	558098	2410020	151	171.5	32	640.5	102.25	232	174.25
Cir126-2009-Pass2-Tron9-Chiro.wav	47.62	-0.14	126	9	2	21.75	231	NA	7	557255	2409190	146	171.5	32	640.5	102.25	232	174.25
Cir126-2009-Pass2-Tron9-Chiro.wav	47.67	-0.27	126	9	2	21.75	231	NA	14	557569	2409430	144	171.5	32	640.5	102.25	232	174.25
Cir126-2009-Pass2-Tron9-Chiro.wav	43.97	-0.1	126	9	2	21.75	231	NA	14	557569	2409430	144	171.5	32	640.5	102.25	232	174.25
Cir126-2009-Pass2-Tron9-Chiro.wav	48.9	-1.22	126	9	2	21.75	231	NA	4	558098	2410020	151	171.5	32	640.5	102.25	232	174.25
Cir126-2009-Pass2-Tron9-Chiro.wav	46.87	-0.99	126	9	2	21.75	231	NA	13	558185	2410400	160	171.5	32	640.5	102.25	232	174.25
Cir126-2009-Pass2-Tron1-Chiro.wav	45.74	-0.42	126	1	2	21.75	231	NA	13	558511	2413210	156	171	31.66666667	646	101.6666667	231	176
Cir126-2009-Pass2-Tron10-Chiro.wav	48.54	-2.14	126	10	2	21.75	231	NA	7	558158	2411690	173	171	31.33333333	646.6666667	101.6666667	231.3333333	176
Cir126-2009-Pass2-Tron10-Chiro.wav	43.97	-0.54	126	10	2	21.75	231	NA	7	558158	2411690	173	171	31.33333333	646.6666667	101.6666667	231.3333333	176
Cir126-2009-Pass2-Tron10-Chiro.wav	46.65	-1.05	126	10	2	21.75	231	NA	7	558158	2411690	173	171	31.33333333	646.6666667	101.6666667	231.3333333	176
Cir126-2009-Pass2-Tron11-Chiro.wav	46.04	1.06	126	11	2	21.75	231	NA	10	557485	2413320	154	171.25	31.75	643.5	102.25	231	176
Cir126-2009-Pass2-Tron11-Chiro.wav	46.46	0.85	126	11	2	21.75	231	NA	14	557425	2413130	163	171.25	31.75	643.5	102.25	231	176
Cir126-2009-Pass2-Tron11-Chiro.wav	45.49	-0.79	126	11	2	21.75	231	NA	10	557485	2413320	154	171.25	31.75	643.5	102.25	231	176
Cir126-2009-Pass2-Tron11-Chiro.wav	50.16	-0.08	126	11	2	21.75	231	NA	13	556704	2413540	135	171.25	31.75	643.5	102.25	231	176
Cir126-2009-Pass2-Tron11-Chiro.wav	49.96	-4.72	126	11	2	21.75	231	NA	13	556704	2413540	135	171.25	31.75	643.5	102.25	231	176
Cir126-2009-Pass2-Tron2-Chiro.wav	47.13	-0.28	126	2	2	21.75	231	NA	10	559698	2413540	169	170.3333333	30.66666667	650.3333333	101	231	176.6666667
Cir126-2009-Pass2-Tron2-Chiro.wav	45.38	-0.74	126	2	2	21.75	231	NA	10	559698	2413540	169	170.3333333	30.66666667	650.3333333	101	231	176.6666667
Cir126-2009-Pass2-Tron2-Chiro.wav	48.68	-5.8	126	2	2	21.75	231	NA	13	559939	2414290	177	170.3333333	30.66666667	650.3333333	101	231	176.6666667
Cir126-2009-Pass2-Tron3-Chiro.wav	45.24	-0.03	126	3	2	21.75	231	NA	4	561531	2414630	179	170.25	30.25	652.25	100.75	230.75	176
Cir126-2009-Pass2-Tron3-Chiro.wav	44.99	-1.6	126	3	2	21.75	231	NA	7	560424	2415070	179	170.25	30.25	652.25	100.75	230.75	176
Cir126-2009-Pass2-Tron4-Chiro.wav	49.02	0.35	126	4	2	21.75	231	NA	13	561479	2412010	176	171	31	649.25	102	231.75	176
Cir126-2009-Pass2-Tron5-Chiro.wav	44.73	-0.54	126	5	2	21.75	231	NA	14	563144	2411210	176	171	31	649	102	231.25	176
Cir126-2009-Pass2-Tron5-Chiro.wav	46.9	-0.31	126	5	2	21.75	231	NA	13	562551	2410770	178	171	31	649	102	231.25	176
Cir126-2009-Pass2-Tron5-Chiro.wav	45.56	-0.59	126	5	2	21.75	231	NA	7	562794	2411410	177	171	31	649	102	231.25	176
Cir126-2009-Pass2-Tron6-Chiro.wav	45.66	-1.27	126	6	2	21.75	231	NA	13	559993	2410670	177	170.3333333	30.66666667	650.3333333	101.6666667	231.3333333	176.3333333
Cir126-2009-Pass2-Tron6-Chiro.wav	44.64	-0.26	126	6	2	21.75	231	NA	13	559993	2410670	177	170.3333333	30.66666667	650.3333333	101.6666667	231.3333333	176.3333333
Cir126-2009-Pass1-Tron7-Chiro.wav	47.4	-3.3	126	7	1	11.25	167	NA	1	558401	2409930	149	171.3333333	31.66666667	642	102	231.6666667	175
Cir126-2009-Pass2-Tron7-Chiro.wav	43.86	-0.85	126	7	2	21.75	231	NA	7	558704	2410150	161	171.3333333	31.66666667	642	102	231.6666667	175
Cir126-2009-Pass2-Tron7-Chiro.wav	46.16	-0.62	126	7	2	21.75	231	NA	14	558401	2409930	149	171.3333333	31.66666667	642	102	231.6666667	175
Cir126-2009-Pass2-Tron7-Chiro.wav	46.36	-0.31	126	7	2	21.75	231	NA	14	558401	2409930	149	171.3333333	31.66666667	642	102	231.6666667	175
Cir126-2009-Pass2-Tron7-Chiro.wav	45.85	-0.94	126	7	2	21.75	231	NA	14	558401	2409930	149	171.3333333	31.66666667	642	102	231.6666667	175
Cir126-2009-Pass2-Tron7-Chiro.wav	46.29	-0.45	126	7	2	21.75	231	NA	10	558686	2409630	149	171.3333333	31.66666667	642	102	231.6666667	175
Cir126-2009-Pass2-Tron7-Chiro.wav	45.65	-1.11	126	7	2	21.75	231	NA	13	559252	2409040	152	171.3333333	31.66666667	642	102	231.6666667	175
Cir126-2009-Pass2-Tron7-Chiro.wav	42.95	-0.36	126	7	2	21.75	231	NA	10	558686	2409630	149	171.3333333	31.66666667	642	102	231.6666667	175
Cir126-2009-Pass2-Tron7-Chiro.wav	48.25	-0.72	126	7	2	21.75	231	NA	14	558401	2409930	149	171.3333333	31.66666667	642	102	231.6666667	175
Cir126-2009-Pass2-Tron8-Chiro.wav	45.58	-1.19	126	8	2	21.75	231	NA	14	557028	2408700	150	171.6666667	32.66666667	638.3333333	102.6666667	231.3333333	174
Cir126-2009-Pass2-Tron8-Chiro.wav	46.24	-0.15	126	8	2	21.75	231	NA	14	557028	2408700	150	171.6666667	32.66666667	638.3333333	102.6666667	231.3333333	174
Cir127-2009-Pass2-Tron1-Chiro.wav	47.42	-0.76	127	1	2	12.25	246	Agriculture	2	567498	2409100	174	171.75	30.75	651.25	101.75	232	176
Cir127-2009-Pass1-Tron10-Chiro.wav	47.5	-1.61	127	10	1	18.5	183	Forest	13	570902	2400790	117	175.3333333	33.66666667	635.3333333	105.6666667	233	171
Cir127-2009-Pass2-Tron10-Chiro.wav	45.18	-0.72	127	10	2	12.25	246	Forest	4	571743	2399980	118	175.3333333	33.66666667	635.3333333	105.6666667	233	171
Cir127-2009-Pass1-Tron10-Chiro.wav	45.22	-0.39	127	10	1	18.5	183	Forest	13	570902	2400790	117	175.3333333	33.66666667	635.3333333	105.6666667	233	171
Cir127-2009-Pass1-Tron10-Chiro.wav	44.84	-0.7	127	10	1	18.5	183	Forest	13	570902	2400790	117	175.3333333	33.66666667	635.3333333	105.6666667	233	171
Cir127-2009-Pass1-Tron10-Chiro.wav	47.37	-2.4	127	10	1	18.5	183	Forest	13	570902	2400790	117	175.3333333	33.66666667	635.3333333	105.6666667	233	171
Cir127-2009-Pass1-Tron10-Chiro.wav	47.1	-1.57	127	10	1	18.5	183	Forest	13	570902	2400790	117	175.3333333	33.66666667	635.3333333	105.6666667	233	171
Cir127-2009-Pass1-Tron10-Chiro.wav	47.9	0.01	127	10	1	18.5	183	Forest	13	570902	2400790	117	175.3333333	33.66666667	635.3333333	105.6666667	233	171
Cir127-2009-Pass1-Tron10-Chiro.wav	44.65	-1.12	127	10	1	18.5	183	Forest	13	570902	2400790	117	175.3333333	33.66666667	635.3333333	105.6666667	233	171
Cir127-2009-Pass1-Tron10-Chiro.wav	44.98	-0.78	127	10	1	18.5	183	Forest	13	570902	2400790	117	175.3333333	33.66666667	635.3333333	105.6666667	233	171
Cir127-2009-Pass2-Tron2-Chiro.wav	46.58	-1.7	127	2	2	12.25	246	Agriculture	1	565746	2408670	171	172	31	648.6666667	102	232	175
Cir127-2009-Pass1-Tron3-Chiro.wav	49.56	-3.72	127	3	1	18.5	183	Residential	6	564938	2406360	175	171.5	31	649.75	102	231.75	175
Cir127-2009-Pass1-Tron3-Chiro.wav	46.21	-0.41	127	3	1	18.5	183	Residential	6	564938	2406360	175	171.5	31	649.75	102	231.75	175
Cir127-2009-Pass1-Tron4-Chiro.wav	43.9	-0.26	127	4	1	18.5	183	Forest	5	565648	2404340	171	172	31	649.3333333	102	232	175
Cir127-2009-Pass1-Tron4-Chiro.wav	42.47	-0.17	127	4	1	18.5	183	Forest	13	565317	2404560	170	172	31	649.3333333	102	232	175
Cir127-2009-Pass1-Tron4-Chiro.wav	43.6	-0.31	127	4	1	18.5	183	Forest	5	565648	2404340	171	172	31	649.3333333	102	232	175
Cir127-2009-Pass1-Tron4-Chiro.wav	47.92	-0.29	127	4	1	18.5	183	Forest	4	564991	2404790	166	172	31	649.3333333	102	232	175
Cir127-2009-Pass1-Tron4-Chiro.wav	48.69	-1.9	127	4	1	18.5	183	Forest	4	564991	2404790	166	172	31	649.3333333	102	232	175
Cir127-2009-Pass1-Tron4-Chiro.wav	44.58	-0.11	127	4	1	18.5	183	Forest	4	564991	2404790	166	172	31	649.3333333	102	232	175
Cir127-2009-Pass1-Tron4-Chiro.wav	43.97	-0.29	127	4	1	18.5	183	Forest	13	565317	2404560	170	172	31	649.3333333	102	232	175
Cir127-2009-Pass1-Tron4-Chiro.wav	49.63	-2.27	127	4	1	18.5	183	Forest	4	564991	2404790	166	172	31	649.3333333	102	232	175
Cir127-2009-Pass1-Tron5-Chiro.wav	45.47	-0.39	127	5	1	18.5	183	Forest	6	567762	2402380	139	172.75	31.75	645.5	102.75	232.25	173.75
Cir127-2009-Pass1-Tron5-Chiro.wav	46.78	-0.28	127	5	1	18.5	183	Forest	13	567575	2402720	153	172.75	31.75	645.5	102.75	232.25	173.75
Cir127-2009-Pass1-Tron5-Chiro.wav	43.85	-0.04	127	5	1	18.5	183	Forest	5	567921	2402520	141	172.75	31.75	645.5	102.75	232.25	173.75
Cir127-2009-Pass1-Tron5-Chiro.wav	47.37	-3.29	127	5	1	18.5	183	Forest	6	567762	2402380	139	172.75	31.75	645.5	102.75	232.25	173.75
Cir127-2009-Pass1-Tron5-Chiro.wav	45.79	-0.18	127	5	1	18.5	183	Forest	13	567575	2402720	153	172.75	31.75	645.5	102.75	232.25	173.75
Cir127-2009-Pass2-Tron5-Chiro.wav	49.53	-1.56	127	5	2	12.25	246	Forest	1	567575	2402720	153	172.75	31.75	645.5	102.75	232.25	173.75
Cir127-2009-Pass1-Tron5-Chiro.wav	44.2	-0.18	127	5	1	18.5	183	Forest	2	567408	2402220	137	172.75	31.75	645.5	102.75	232.25	173.75
Cir127-2009-Pass1-Tron5-Chiro.wav	44.15	-0.13	127	5	1	18.5	183	Forest	2	567408	2402220	137	172.75	31.75	645.5	102.75	232.25	173.75
Cir127-2009-Pass1-Tron5-Chiro.wav	44.14	-0.29	127	5	1	18.5	183	Forest	5	567921	2402520	141	172.75	31.75	645.5	102.75	232.25	173.75
Cir127-2009-Pass1-Tron5-Chiro.wav	44.92	-0.36	127	5	1	18.5	183	Forest	6	567762	2402380	139	172.75	31.75	645.5	102.75	232.25	173.75
Cir127-2009-Pass2-Tron7-Chiro.wav	47.65	-1.03	127	7	2	12.25	246	Agriculture	4	566397	2398790	149	173	32	644.6666667	103	232	173
Cir127-2009-Pass2-Tron7-Chiro.wav	48.53	-0.66	127	7	2	12.25	246	Agriculture	4	566397	2398790	149	173	32	644.6666667	103	232	173
Cir127-2009-Pass2-Tron7-Chiro.wav	47.71	-0.66	127	7	2	12.25	246	Agriculture	2	566077	2399000	154	173	32	644.6666667	103	232	173
Cir127-2009-Pass2-Tron8-Chiro.wav	48.24	0.23	127	8	2	12.25	246	Forest	4	567865	2400010	165	173.25	32.25	644.25	103.25	233	173.75
Cir128-2009-Pass2-Tron1-Chiro.wav	48.72	-2.31	128	1	2	27	231	Agriculture	27	568817	2412410	168	171.75	31.25	652	102.25	231.25	175
Cir128-2009-Pass2-Tron1-Chiro.wav	48.17	-4.85	128	1	2	27	231	Residential	8	567728	2412780	171	171.75	31.25	652	102.25	231.25	175
Cir128-2009-Pass2-Tron1-Chiro.wav	49.54	-4.9	128	1	2	27	231	Agriculture	27	568817	2412410	168	171.75	31.25	652	102.25	231.25	175
Cir128-2009-Pass2-Tron1-Chiro.wav	48.86	-6.22	128	1	2	27	231	Agriculture	27	568817	2412410	168	171.75	31.25	652	102.25	231.25	175
Cir128-2009-Pass2-Tron1-Chiro.wav	48.25	-5.21	128	1	2	27	231	Residential	8	567728	2412780	171	171.75	31.25	652	102.25	231.25	175
Cir128-2009-Pass2-Tron1-Chiro.wav	50.95	-3	128	1	2	27	231	Agriculture	5	568101	2412670	173	171.75	31.25	652	102.25	231.25	175
Cir128-2009-Pass2-Tron1-Chiro.wav	51.44	-2.58	128	1	2	27	231	Agriculture	5	568101	2412670	173	171.75	31.25	652	102.25	231.25	175
Cir128-2009-Pass2-Tron1-Chiro.wav	49.81	-1.57	128	1	2	27	231	Agriculture	27	568817	2412410	168	171.75	31.25	652	102.25	231.25	175
Cir128-2009-Pass2-Tron1-Chiro.wav	50.2	-4.72	128	1	2	27	231	Agriculture	5	568101	2412670	173	171.75	31.25	652	102.25	231.25	175
Cir128-2009-Pass2-Tron1-Chiro.wav	47.32	-2.61	128	1	2	27	231	Residential	8	567728	2412780	171	171.75	31.25	652	102.25	231.25	175
Cir128-2009-Pass2-Tron1-Chiro.wav	48.14	-2.76	128	1	2	27	231	Agriculture	27	568817	2412410	168	171.75	31.25	652	102.25	231.25	175
Cir128-2009-Pass2-Tron1-Chiro.wav	49.62	-1.92	128	1	2	27	231	Agriculture	27	568817	2412410	168	171.75	31.25	652	102.25	231.25	175
Cir128-2009-Pass2-Tron1-Chiro.wav	47.41	-1.78	128	1	2	27	231	Residential	8	567728	2412780	171	171.75	31.25	652	102.25	231.25	175
Cir128-2009-Pass1-Tron1-Chiro.wav	47.79	1.65	128	1	1	21	180	Residential	8	567728	2412780	171	171.75	31.25	652	102.25	231.25	175
Cir128-2009-Pass2-Tron1-Chiro.wav	49.2	-2.04	128	1	2	27	231	Agriculture	27	568817	2412410	168	171.75	31.25	652	102.25	231.25	175
Cir128-2009-Pass2-Tron1-Chiro.wav	47.73	-4.9	128	1	2	27	231	Agriculture	27	568817	2412410	168	171.75	31.25	652	102.25	231.25	175
Cir128-2009-Pass1-Tron10-Chiro.wav	44.03	-0.56	128	10	1	21	180	Young_forest	8	569070	2410180	133	172.25	32	648	103	231.5	175.5
Cir128-2009-Pass1-Tron10-Chiro.wav	43.93	-0.46	128	10	1	21	180	Young_forest	8	569070	2410180	133	172.25	32	648	103	231.5	175.5
Cir128-2009-Pass1-Tron10-Chiro.wav	42.72	-0.49	128	10	1	21	180	Young_forest	8	569070	2410180	133	172.25	32	648	103	231.5	175.5
Cir128-2009-Pass1-Tron11-Chiro.wav	46.24	-1.39	128	11	1	21	180	Agriculture	4	567135	2412180	172	171	31	651	102	231	175.5
Cir128-2009-Pass2-Tron11-Chiro.wav	46.68	-1.05	128	11	2	27	231	Agriculture	3	567135	2412180	172	171	31	651	102	231	175.5
Cir128-2009-Pass1-Tron11-Chiro.wav	45.59	-0.42	128	11	1	21	180	Agriculture	8	566834	2411630	150	171	31	651	102	231	175.5
Cir128-2009-Pass1-Tron11-Chiro.wav	49.13	-0.3	128	11	1	21	180	Agriculture	4	566836	2411960	159	171	31	651	102	231	175.5
Cir128-2009-Pass1-Tron11-Chiro.wav	45.32	-0.27	128	11	1	21	180	Agriculture	8	566834	2411630	150	171	31	651	102	231	175.5
Cir128-2009-Pass1-Tron11-Chiro.wav	47.71	-2.11	128	11	1	21	180	Agriculture	4	567135	2412180	172	171	31	651	102	231	175.5
Cir128-2009-Pass1-Tron11-Chiro.wav	49.54	-0.59	128	11	1	21	180	Agriculture	4	566836	2411960	159	171	31	651	102	231	175.5
Cir128-2009-Pass1-Tron11-Chiro.wav	45.19	-0.41	128	11	1	21	180	Agriculture	8	566834	2411630	150	171	31	651	102	231	175.5
Cir128-2009-Pass2-Tron11-Chiro.wav	49.29	-5.43	128	11	2	27	231	Agriculture	3	567135	2412180	172	171	31	651	102	231	175.5
Cir128-2009-Pass2-Tron11-Chiro.wav	46.45	-1.13	128	11	2	27	231	Agriculture	3	567135	2412180	172	171	31	651	102	231	175.5
Cir128-2009-Pass1-Tron11-Chiro.wav	50.29	-0.44	128	11	1	21	180	Agriculture	4	566836	2411960	159	171	31	651	102	231	175.5
Cir128-2009-Pass2-Tron2-Chiro.wav	45.82	-1.4	128	2	2	27	231	Forest	27	571625	2412070	166	172.25	32	650.5	103	231.25	175
Cir128-2009-Pass2-Tron2-Chiro.wav	45.3	-1.09	128	2	2	27	231	Forest	27	571625	2412070	166	172.25	32	650.5	103	231.25	175
Cir128-2009-Pass2-Tron2-Chiro.wav	47.38	-1.51	128	2	2	27	231	Forest	5	572036	2412010	163	172.25	32	650.5	103	231.25	175
Cir128-2009-Pass2-Tron2-Chiro.wav	46.74	-0.75	128	2	2	27	231	Forest	27	571625	2412070	166	172.25	32	650.5	103	231.25	175
Cir128-2009-Pass2-Tron2-Chiro.wav	46.28	-0.13	128	2	2	27	231	Forest	27	571625	2412070	166	172.25	32	650.5	103	231.25	175
Cir128-2009-Pass2-Tron2-Chiro.wav	46.05	-0.51	128	2	2	27	231	Forest	27	571625	2412070	166	172.25	32	650.5	103	231.25	175
Cir128-2009-Pass2-Tron2-Chiro.wav	47.52	-0.24	128	2	2	27	231	Forest	27	571625	2412070	166	172.25	32	650.5	103	231.25	175
Cir128-2009-Pass1-Tron3-Chiro.wav	45.27	-0.86	128	3	1	21	180	Forest	5	574642	2412120	92	174.6666667	33.66666667	638	105	232	169
Cir128-2009-Pass1-Tron3-Chiro.wav	44.44	-0.36	128	3	1	21	180	Forest	5	574642	2412120	92	174.6666667	33.66666667	638	105	232	169
Cir128-2009-Pass2-Tron3-Chiro.wav	47.88	-0.57	128	3	2	27	231	Forest	5	574642	2412120	92	174.6666667	33.66666667	638	105	232	169
Cir128-2009-Pass2-Tron3-Chiro.wav	45.9	-1.38	128	3	2	27	231	Forest	27	574301	2412090	100	174.6666667	33.66666667	638	105	232	169
Cir128-2009-Pass2-Tron3-Chiro.wav	45.69	-1.34	128	3	2	27	231	Forest	27	574301	2412090	100	174.6666667	33.66666667	638	105	232	169
Cir128-2009-Pass1-Tron3-Chiro.wav	44.91	-1.31	128	3	1	21	180	Forest	5	574642	2412120	92	174.6666667	33.66666667	638	105	232	169
Cir128-2009-Pass2-Tron5-Chiro.wav	49.63	-3.6	128	5	2	27	231	Forest	27	578587	2409910	161	173.75	32.75	650.75	104	232	173.25
Cir128-2009-Pass2-Tron5-Chiro.wav	47.77	-2.69	128	5	2	27	231	Forest	27	578587	2409910	161	173.75	32.75	650.75	104	232	173.25
Cir128-2009-Pass2-Tron5-Chiro.wav	50.76	-1.02	128	5	2	27	231	Agriculture	5	578699	2409510	164	173.75	32.75	650.75	104	232	173.25
Cir128-2009-Pass2-Tron5-Chiro.wav	47.16	-1.01	128	5	2	27	231	Forest	27	578587	2409910	161	173.75	32.75	650.75	104	232	173.25
Cir128-2009-Pass2-Tron5-Chiro.wav	46	-1.49	128	5	2	27	231	Forest	27	578587	2409910	161	173.75	32.75	650.75	104	232	173.25
Cir128-2009-Pass2-Tron5-Chiro.wav	49.16	-1.43	128	5	2	27	231	Forest	27	578587	2409910	161	173.75	32.75	650.75	104	232	173.25
Cir128-2009-Pass2-Tron5-Chiro.wav	51.01	-1.9	128	5	2	27	231	Agriculture	5	578699	2409510	164	173.75	32.75	650.75	104	232	173.25
Cir128-2009-Pass2-Tron5-Chiro.wav	46.38	-0.9	128	5	2	27	231	Forest	27	578587	2409910	161	173.75	32.75	650.75	104	232	173.25
Cir128-2009-Pass1-Tron6-Chiro.wav	45.74	-0.26	128	6	1	21	180	Residential	4	577557	2409110	167	173	32	656	103	232	175
Cir128-2009-Pass1-Tron6-Chiro.wav	46.37	-0.35	128	6	1	21	180	Agriculture	4	577951	2409110	171	173	32	656	103	232	175
Cir128-2009-Pass2-Tron6-Chiro.wav	44.18	-0.1	128	6	2	27	231	Agriculture	27	577378	2408910	163	173	32	656	103	232	175
Cir128-2009-Pass1-Tron6-Chiro.wav	45.62	-0.37	128	6	1	21	180	Residential	4	577557	2409110	167	173	32	656	103	232	175
Cir128-2009-Pass2-Tron8-Chiro.wav	45.99	-0.28	128	8	2	27	231	Forest	27	572974	2408390	161	172.25	31.75	653.25	103	231.25	175
Cir128-2009-Pass2-Tron8-Chiro.wav	46.69	-0.29	128	8	2	27	231	Forest	27	572974	2408390	161	172.25	31.75	653.25	103	231.25	175
Cir128-2009-Pass2-Tron8-Chiro.wav	46.24	-0.25	128	8	2	27	231	Forest	27	572974	2408390	161	172.25	31.75	653.25	103	231.25	175
Cir128-2009-Pass2-Tron8-Chiro.wav	46.82	-0.37	128	8	2	27	231	Forest	27	572974	2408390	161	172.25	31.75	653.25	103	231.25	175
Cir128-2009-Pass2-Tron9-Chiro.wav	45.5	-0.09	128	9	2	27	231	Residential	8	571516	2408810	134	172.75	31.75	647.75	103	232	173.75
Cir128-2009-Pass2-Tron9-Chiro.wav	44.71	-0.36	128	9	2	27	231	Residential	8	571516	2408810	134	172.75	31.75	647.75	103	232	173.75
Cir128-2009-Pass1-Tron9-Chiro.wav	42.89	-0.34	128	9	1	21	180	Forest	5	570140	2409380	141	172.75	31.75	647.75	103	232	173.75
Cir128-2009-Pass2-Tron9-Chiro.wav	45.06	-0.52	128	9	2	27	231	Residential	8	571516	2408810	134	172.75	31.75	647.75	103	232	173.75
Cir128-2009-Pass2-Tron9-Chiro.wav	46.01	-0.36	128	9	2	27	231	Residential	5	571195	2409050	128	172.75	31.75	647.75	103	232	173.75
Cir128-2009-Pass2-Tron9-Chiro.wav	44.88	-0.47	128	9	2	27	231	Residential	8	571516	2408810	134	172.75	31.75	647.75	103	232	173.75
Cir129-2009-Pass2-Tron1-Chiro.wav	48.77	-1.56	129	1	2	18.5	230	Agriculture	16	572500	2397200	110	176.25	34.5	632.75	106.25	233.75	169
Cir129-2009-Pass2-Tron1-Chiro.wav	48.39	-0.78	129	1	2	18.5	230	Agriculture	16	572500	2397200	110	176.25	34.5	632.75	106.25	233.75	169
Cir129-2009-Pass2-Tron1-Chiro.wav	47.32	-1.14	129	1	2	18.5	230	Agriculture	20	572272	2396970	119	176.25	34.5	632.75	106.25	233.75	169
Cir129-2009-Pass1-Tron1-Chiro.wav	44.74	-1.05	129	1	1	10.75	173	Agriculture	3	572616	2397530	110	176.25	34.5	632.75	106.25	233.75	169
Cir129-2009-Pass2-Tron1-Chiro.wav	49.23	-0.97	129	1	2	18.5	230	Agriculture	20	572272	2396970	119	176.25	34.5	632.75	106.25	233.75	169
Cir129-2009-Pass2-Tron1-Chiro.wav	49.98	-4.02	129	1	2	18.5	230	Agriculture	20	572272	2396970	119	176.25	34.5	632.75	106.25	233.75	169
Cir129-2009-Pass2-Tron1-Chiro.wav	49	-1.63	129	1	2	18.5	230	Agriculture	16	572500	2397200	110	176.25	34.5	632.75	106.25	233.75	169
Cir129-2009-Pass2-Tron1-Chiro.wav	50.2	-2.1	129	1	2	18.5	230	Agriculture	20	572272	2396970	119	176.25	34.5	632.75	106.25	233.75	169
Cir129-2009-Pass2-Tron1-Chiro.wav	49.13	-1.61	129	1	2	18.5	230	Agriculture	16	572500	2397200	110	176.25	34.5	632.75	106.25	233.75	169
Cir129-2009-Pass1-Tron1-Chiro.wav	44.95	-1.14	129	1	1	10.75	173	Agriculture	3	572616	2397530	110	176.25	34.5	632.75	106.25	233.75	169
Cir129-2009-Pass2-Tron1-Chiro.wav	49.72	-4.24	129	1	2	18.5	230	Agriculture	20	572272	2396970	119	176.25	34.5	632.75	106.25	233.75	169
Cir129-2009-Pass2-Tron1-Chiro.wav	50.28	-3.44	129	1	2	18.5	230	Agriculture	20	572272	2396970	119	176.25	34.5	632.75	106.25	233.75	169
Cir129-2009-Pass2-Tron1-Chiro.wav	49.69	-2.48	129	1	2	18.5	230	Agriculture	16	572500	2397200	110	176.25	34.5	632.75	106.25	233.75	169
Cir129-2009-Pass2-Tron10-Chiro.wav	45.75	-0.1	129	10	2	18.5	230	Agriculture	20	575702	2400560	107	176	34.33333333	635.3333333	106.3333333	233.3333333	170.3333333
Cir129-2009-Pass1-Tron11-Chiro.wav	46.72	-1.17	129	11	1	10.75	173	Young_forest	28	575115	2397900	102	177.25	35.25	629.5	107.25	234	168.5
Cir129-2009-Pass2-Tron11-Chiro.wav	49.93	-3.39	129	11	2	18.5	230	Young_forest	23	574777	2398110	102	177.25	35.25	629.5	107.25	234	168.5
Cir129-2009-Pass2-Tron11-Chiro.wav	51.21	-1.77	129	11	2	18.5	230	Young_forest	11	575115	2397900	102	177.25	35.25	629.5	107.25	234	168.5
Cir129-2009-Pass1-Tron11-Chiro.wav	44.94	-1.68	129	11	1	10.75	173	Young_forest	21	575711	2398410	109	177.25	35.25	629.5	107.25	234	168.5
Cir129-2009-Pass1-Tron11-Chiro.wav	46.71	-1.26	129	11	1	10.75	173	Young_forest	28	575115	2397900	102	177.25	35.25	629.5	107.25	234	168.5
Cir129-2009-Pass1-Tron11-Chiro.wav	45.88	0.13	129	11	1	10.75	173	Young_forest	21	575711	2398410	109	177.25	35.25	629.5	107.25	234	168.5
Cir129-2009-Pass2-Tron11-Chiro.wav	49.82	-0.21	129	11	2	18.5	230	Young_forest	11	575115	2397900	102	177.25	35.25	629.5	107.25	234	168.5
Cir129-2009-Pass1-Tron11-Chiro.wav	45.74	-2.01	129	11	1	10.75	173	Young_forest	28	575115	2397900	102	177.25	35.25	629.5	107.25	234	168.5
Cir129-2009-Pass2-Tron11-Chiro.wav	49.9	-2.59	129	11	2	18.5	230	Young_forest	23	574777	2398110	102	177.25	35.25	629.5	107.25	234	168.5
Cir129-2009-Pass1-Tron11-Chiro.wav	46.04	-2.19	129	11	1	10.75	173	Young_forest	28	575115	2397900	102	177.25	35.25	629.5	107.25	234	168.5
Cir129-2009-Pass1-Tron11-Chiro.wav	48.49	-2.32	129	11	1	10.75	173	Young_forest	21	575711	2398410	109	177.25	35.25	629.5	107.25	234	168.5
Cir129-2009-Pass1-Tron11-Chiro.wav	44.83	-0.68	129	11	1	10.75	173	Young_forest	21	575711	2398410	109	177.25	35.25	629.5	107.25	234	168.5
Cir129-2009-Pass1-Tron11-Chiro.wav	50.35	-2.77	129	11	1	10.75	173	Young_forest	21	575711	2398410	109	177.25	35.25	629.5	107.25	234	168.5
Cir129-2009-Pass1-Tron11-Chiro.wav	49.35	-0.72	129	11	1	10.75	173	Young_forest	21	575711	2398410	109	177.25	35.25	629.5	107.25	234	168.5
Cir129-2009-Pass2-Tron11-Chiro.wav	49.62	-2.3	129	11	2	18.5	230	Young_forest	16	575711	2398410	109	177.25	35.25	629.5	107.25	234	168.5
Cir129-2009-Pass1-Tron11-Chiro.wav	49.81	-2.39	129	11	1	10.75	173	Young_forest	21	575711	2398410	109	177.25	35.25	629.5	107.25	234	168.5
Cir129-2009-Pass1-Tron11-Chiro.wav	44.29	-0.66	129	11	1	10.75	173	Young_forest	28	575115	2397900	102	177.25	35.25	629.5	107.25	234	168.5
Cir129-2009-Pass1-Tron11-Chiro.wav	48.59	-0.99	129	11	1	10.75	173	Young_forest	28	575115	2397900	102	177.25	35.25	629.5	107.25	234	168.5
Cir129-2009-Pass1-Tron11-Chiro.wav	48.72	-0.93	129	11	1	10.75	173	Young_forest	28	575115	2397900	102	177.25	35.25	629.5	107.25	234	168.5
Cir129-2009-Pass1-Tron11-Chiro.wav	50.22	-0.77	129	11	1	10.75	173	Young_forest	23	575428	2398140	111	177.25	35.25	629.5	107.25	234	168.5
Cir129-2009-Pass1-Tron11-Chiro.wav	45.54	0.74	129	11	1	10.75	173	Young_forest	28	575115	2397900	102	177.25	35.25	629.5	107.25	234	168.5
Cir129-2009-Pass1-Tron11-Chiro.wav	47.24	-2.5	129	11	1	10.75	173	Young_forest	23	575428	2398140	111	177.25	35.25	629.5	107.25	234	168.5
Cir129-2009-Pass1-Tron11-Chiro.wav	45.22	-0.28	129	11	1	10.75	173	Young_forest	23	575428	2398140	111	177.25	35.25	629.5	107.25	234	168.5
Cir129-2009-Pass1-Tron11-Chiro.wav	47.76	-3.12	129	11	1	10.75	173	Young_forest	23	575428	2398140	111	177.25	35.25	629.5	107.25	234	168.5
Cir129-2009-Pass1-Tron11-Chiro.wav	50.11	-0.29	129	11	1	10.75	173	Young_forest	23	575428	2398140	111	177.25	35.25	629.5	107.25	234	168.5
Cir129-2009-Pass1-Tron11-Chiro.wav	48.63	-1.01	129	11	1	10.75	173	Young_forest	23	575428	2398140	111	177.25	35.25	629.5	107.25	234	168.5
Cir129-2009-Pass1-Tron11-Chiro.wav	47.78	-1.34	129	11	1	10.75	173	Young_forest	23	575428	2398140	111	177.25	35.25	629.5	107.25	234	168.5
Cir129-2009-Pass1-Tron11-Chiro.wav	48.39	-0.97	129	11	1	10.75	173	Young_forest	23	575428	2398140	111	177.25	35.25	629.5	107.25	234	168.5
Cir129-2009-Pass1-Tron11-Chiro.wav	49.39	-1.13	129	11	1	10.75	173	Young_forest	23	575428	2398140	111	177.25	35.25	629.5	107.25	234	168.5
Cir129-2009-Pass1-Tron11-Chiro.wav	45.39	-0.46	129	11	1	10.75	173	Young_forest	23	575428	2398140	111	177.25	35.25	629.5	107.25	234	168.5
Cir129-2009-Pass1-Tron11-Chiro.wav	45.91	-0.02	129	11	1	10.75	173	Young_forest	23	575428	2398140	111	177.25	35.25	629.5	107.25	234	168.5
Cir129-2009-Pass1-Tron11-Chiro.wav	50.3	-0.39	129	11	1	10.75	173	Young_forest	23	575428	2398140	111	177.25	35.25	629.5	107.25	234	168.5
Cir129-2009-Pass1-Tron11-Chiro.wav	44.53	-0.57	129	11	1	10.75	173	Young_forest	23	575428	2398140	111	177.25	35.25	629.5	107.25	234	168.5
Cir129-2009-Pass1-Tron11-Chiro.wav	44.7	-0.83	129	11	1	10.75	173	Young_forest	23	575428	2398140	111	177.25	35.25	629.5	107.25	234	168.5
Cir129-2009-Pass1-Tron11-Chiro.wav	45.96	-1.21	129	11	1	10.75	173	Young_forest	28	575115	2397900	102	177.25	35.25	629.5	107.25	234	168.5
Cir129-2009-Pass2-Tron11-Chiro.wav	50.52	-1.67	129	11	2	18.5	230	Young_forest	11	575115	2397900	102	177.25	35.25	629.5	107.25	234	168.5
Cir129-2009-Pass1-Tron11-Chiro.wav	44.39	-0.52	129	11	1	10.75	173	Young_forest	15	574777	2398110	102	177.25	35.25	629.5	107.25	234	168.5
Cir129-2009-Pass2-Tron11-Chiro.wav	49.21	-4.27	129	11	2	18.5	230	Young_forest	23	574777	2398110	102	177.25	35.25	629.5	107.25	234	168.5
Cir129-2009-Pass1-Tron11-Chiro.wav	45.7	0.19	129	11	1	10.75	173	Young_forest	28	575115	2397900	102	177.25	35.25	629.5	107.25	234	168.5
Cir129-2009-Pass1-Tron11-Chiro.wav	50.04	-1.6	129	11	1	10.75	173	Young_forest	21	575711	2398410	109	177.25	35.25	629.5	107.25	234	168.5
Cir129-2009-Pass1-Tron11-Chiro.wav	47.65	-1.29	129	11	1	10.75	173	Young_forest	28	575115	2397900	102	177.25	35.25	629.5	107.25	234	168.5
Cir129-2009-Pass1-Tron11-Chiro.wav	49.42	-1.14	129	11	1	10.75	173	Young_forest	28	575115	2397900	102	177.25	35.25	629.5	107.25	234	168.5
Cir129-2009-Pass2-Tron11-Chiro.wav	44.59	-0.16	129	11	2	18.5	230	Young_forest	23	574777	2398110	102	177.25	35.25	629.5	107.25	234	168.5
Cir129-2009-Pass2-Tron11-Chiro.wav	45.32	-0.38	129	11	2	18.5	230	Young_forest	23	574777	2398110	102	177.25	35.25	629.5	107.25	234	168.5
Cir129-2009-Pass1-Tron11-Chiro.wav	48.91	-1.43	129	11	1	10.75	173	Young_forest	28	575115	2397900	102	177.25	35.25	629.5	107.25	234	168.5
Cir129-2009-Pass1-Tron11-Chiro.wav	46.19	-5.64	129	11	1	10.75	173	Young_forest	28	575115	2397900	102	177.25	35.25	629.5	107.25	234	168.5
Cir129-2009-Pass1-Tron11-Chiro.wav	45.98	-1.55	129	11	1	10.75	173	Young_forest	28	575115	2397900	102	177.25	35.25	629.5	107.25	234	168.5
Cir129-2009-Pass1-Tron11-Chiro.wav	49.36	-2.76	129	11	1	10.75	173	Young_forest	21	575711	2398410	109	177.25	35.25	629.5	107.25	234	168.5
Cir129-2009-Pass1-Tron11-Chiro.wav	44.25	-0.65	129	11	1	10.75	173	Young_forest	28	575115	2397900	102	177.25	35.25	629.5	107.25	234	168.5
Cir129-2009-Pass1-Tron11-Chiro.wav	47.79	-0.85	129	11	1	10.75	173	Young_forest	28	575115	2397900	102	177.25	35.25	629.5	107.25	234	168.5
Cir129-2009-Pass2-Tron11-Chiro.wav	45.37	-0.69	129	11	2	18.5	230	Young_forest	23	574777	2398110	102	177.25	35.25	629.5	107.25	234	168.5
Cir129-2009-Pass2-Tron11-Chiro.wav	43.7	-0.78	129	11	2	18.5	230	Young_forest	23	574777	2398110	102	177.25	35.25	629.5	107.25	234	168.5
Cir129-2009-Pass1-Tron11-Chiro.wav	44.87	-1.89	129	11	1	10.75	173	Young_forest	28	575115	2397900	102	177.25	35.25	629.5	107.25	234	168.5
Cir129-2009-Pass2-Tron11-Chiro.wav	44.85	-0.25	129	11	2	18.5	230	Young_forest	23	574777	2398110	102	177.25	35.25	629.5	107.25	234	168.5
Cir129-2009-Pass2-Tron11-Chiro.wav	45.7	-0.99	129	11	2	18.5	230	Young_forest	23	574777	2398110	102	177.25	35.25	629.5	107.25	234	168.5
Cir129-2009-Pass1-Tron11-Chiro.wav	48.58	-0.62	129	11	1	10.75	173	Young_forest	28	575115	2397900	102	177.25	35.25	629.5	107.25	234	168.5
Cir129-2009-Pass1-Tron11-Chiro.wav	45.98	-2.04	129	11	1	10.75	173	Young_forest	28	575115	2397900	102	177.25	35.25	629.5	107.25	234	168.5
Cir129-2009-Pass1-Tron2-chiro.wav	49.54	-0.93	129	2	1	10.75	173	Agriculture	28	574727	2397460	97	177	35	630.5	107	234.5	169
Cir129-2009-Pass2-Tron2-Chiro.wav	48.49	-1	129	2	2	18.5	230	Agriculture	11	574727	2397460	97	177	35	630.5	107	234.5	169
Cir129-2009-Pass1-Tron2-chiro.wav	50.98	-3.08	129	2	1	10.75	173	Residential	23	574483	2397770	99	177	35	630.5	107	234.5	169
Cir129-2009-Pass2-Tron2-Chiro.wav	50.26	-1.45	129	2	2	18.5	230	Agriculture	11	574727	2397460	97	177	35	630.5	107	234.5	169
Cir129-2009-Pass1-Tron2-chiro.wav	49.78	-0.61	129	2	1	10.75	173	Agriculture	28	574727	2397460	97	177	35	630.5	107	234.5	169
Cir129-2009-Pass2-Tron2-Chiro.wav	49.2	-0.42	129	2	2	18.5	230	Agriculture	11	574727	2397460	97	177	35	630.5	107	234.5	169
Cir129-2009-Pass1-Tron2-chiro.wav	51.09	-5.09	129	2	1	10.75	173	Residential	23	574483	2397770	99	177	35	630.5	107	234.5	169
Cir129-2009-Pass1-Tron3-Chiro.wav	46.51	-1.19	129	3	1	10.75	173	Agriculture	21	576834	2397160	94	178	36.25	628.75	108	234	167.5
Cir129-2009-Pass2-Tron3-Chiro.wav	44.09	-0.48	129	3	2	18.5	230	Agriculture	16	576834	2397160	94	178	36.25	628.75	108	234	167.5
Cir129-2009-Pass1-Tron3-Chiro.wav	46.18	-0.4	129	3	1	10.75	173	Agriculture	21	576834	2397160	94	178	36.25	628.75	108	234	167.5
Cir129-2009-Pass2-Tron3-Chiro.wav	48.8	-1.59	129	3	2	18.5	230	Agriculture	16	576834	2397160	94	178	36.25	628.75	108	234	167.5
Cir129-2009-Pass1-Tron3-Chiro.wav	46.9	-0.93	129	3	1	10.75	173	Agriculture	21	576834	2397160	94	178	36.25	628.75	108	234	167.5
Cir129-2009-Pass2-Tron3-Chiro.wav	49.32	-1.88	129	3	2	18.5	230	Agriculture	16	576834	2397160	94	178	36.25	628.75	108	234	167.5
Cir129-2009-Pass1-Tron3-Chiro.wav	48.53	-1.52	129	3	1	10.75	173	Residential	28	577417	2397120	87	178	36.25	628.75	108	234	167.5
Cir129-2009-Pass2-Tron3-Chiro.wav	50.75	-2.17	129	3	2	18.5	230	Agriculture	20	577155	2397270	87	178	36.25	628.75	108	234	167.5
Cir129-2009-Pass2-Tron3-Chiro.wav	45.94	-1.05	129	3	2	18.5	230	Agriculture	20	577155	2397270	87	178	36.25	628.75	108	234	167.5
Cir129-2009-Pass1-Tron3-Chiro.wav	46.57	-0.44	129	3	1	10.75	173	Agriculture	21	576834	2397160	94	178	36.25	628.75	108	234	167.5
Cir129-2009-Pass2-Tron3-Chiro.wav	51.5	-0.26	129	3	2	18.5	230	Agriculture	20	577155	2397270	87	178	36.25	628.75	108	234	167.5
Cir129-2009-Pass2-Tron3-Chiro.wav	46.03	-0.26	129	3	2	18.5	230	Residential	11	577417	2397120	87	178	36.25	628.75	108	234	167.5
Cir129-2009-Pass2-Tron3-Chiro.wav	44.85	-1.01	129	3	2	18.5	230	Agriculture	16	576834	2397160	94	178	36.25	628.75	108	234	167.5
Cir129-2009-Pass1-Tron3-Chiro.wav	46.12	-3.13	129	3	1	10.75	173	Agriculture	21	576834	2397160	94	178	36.25	628.75	108	234	167.5
Cir129-2009-Pass1-Tron3-Chiro.wav	46.37	-1.02	129	3	1	10.75	173	Agriculture	21	576834	2397160	94	178	36.25	628.75	108	234	167.5
Cir129-2009-Pass2-Tron3-Chiro.wav	48.7	-0.79	129	3	2	18.5	230	Agriculture	16	576834	2397160	94	178	36.25	628.75	108	234	167.5
Cir129-2009-Pass1-Tron3-Chiro.wav	45.97	-1.64	129	3	1	10.75	173	Agriculture	21	576834	2397160	94	178	36.25	628.75	108	234	167.5
Cir129-2009-Pass2-Tron3-Chiro.wav	49.38	-1.17	129	3	2	18.5	230	Agriculture	16	576834	2397160	94	178	36.25	628.75	108	234	167.5
Cir129-2009-Pass1-Tron3-Chiro.wav	46	-1.29	129	3	1	10.75	173	Residential	15	577629	2396780	83	178	36.25	628.75	108	234	167.5
Cir129-2009-Pass2-Tron3-Chiro.wav	46.53	-0.97	129	3	2	18.5	230	Agriculture	20	577155	2397270	87	178	36.25	628.75	108	234	167.5
Cir129-2009-Pass1-Tron3-Chiro.wav	50.09	-0.65	129	3	1	10.75	173	Agriculture	21	576834	2397160	94	178	36.25	628.75	108	234	167.5
Cir129-2009-Pass2-Tron3-Chiro.wav	45.3	-0.21	129	3	2	18.5	230	Residential	11	577417	2397120	87	178	36.25	628.75	108	234	167.5
Cir129-2009-Pass2-Tron3-Chiro.wav	51.91	-2.09	129	3	2	18.5	230	Residential	23	577629	2396780	83	178	36.25	628.75	108	234	167.5
Cir129-2009-Pass2-Tron3-Chiro.wav	47.5	-0.55	129	3	2	18.5	230	Residential	23	577629	2396780	83	178	36.25	628.75	108	234	167.5
Cir129-2009-Pass2-Tron3-Chiro.wav	46.94	-2.15	129	3	2	18.5	230	Residential	23	577629	2396780	83	178	36.25	628.75	108	234	167.5
Cir129-2009-Pass2-Tron3-Chiro.wav	48.93	-0.31	129	3	2	18.5	230	Agriculture	16	576834	2397160	94	178	36.25	628.75	108	234	167.5
Cir129-2009-Pass2-Tron3-Chiro.wav	47.96	-1.61	129	3	2	18.5	230	Agriculture	16	576834	2397160	94	178	36.25	628.75	108	234	167.5
Cir129-2009-Pass1-Tron3-Chiro.wav	44.56	-1.35	129	3	1	10.75	173	Residential	15	577629	2396780	83	178	36.25	628.75	108	234	167.5
Cir129-2009-Pass1-Tron3-Chiro.wav	46.71	-1.14	129	3	1	10.75	173	Residential	15	577629	2396780	83	178	36.25	628.75	108	234	167.5
Cir129-2009-Pass1-Tron3-Chiro.wav	48.31	-0.81	129	3	1	10.75	173	Agriculture	21	576834	2397160	94	178	36.25	628.75	108	234	167.5
Cir129-2009-Pass2-Tron3-Chiro.wav	51.24	-3.11	129	3	2	18.5	230	Residential	23	577629	2396780	83	178	36.25	628.75	108	234	167.5
Cir129-2009-Pass1-Tron3-Chiro.wav	49.95	-1.19	129	3	1	10.75	173	Agriculture	21	576834	2397160	94	178	36.25	628.75	108	234	167.5
Cir129-2009-Pass2-Tron3-Chiro.wav	47.23	-1.12	129	3	2	18.5	230	Residential	23	577629	2396780	83	178	36.25	628.75	108	234	167.5
Cir129-2009-Pass1-Tron4-Chiro.wav	45.89	-0.25	129	4	1	10.75	173	Residential	15	579820	2396610	76	178.5	36	628.75	108	234.25	168
Cir129-2009-Pass2-Tron4-Chiro.wav	46.44	-2.34	129	4	2	18.5	230	Forest	20	579283	2396210	85	178.5	36	628.75	108	234.25	168
Cir129-2009-Pass2-Tron4-Chiro.wav	46.43	-1.67	129	4	2	18.5	230	Forest	20	579283	2396210	85	178.5	36	628.75	108	234.25	168
Cir129-2009-Pass2-Tron4-Chiro.wav	44.41	-1.79	129	4	2	18.5	230	Agriculture	3	578695	2396320	78	178.5	36	628.75	108	234.25	168
Cir129-2009-Pass2-Tron4-Chiro.wav	46.14	-1.38	129	4	2	18.5	230	Forest	20	579283	2396210	85	178.5	36	628.75	108	234.25	168
Cir129-2009-Pass2-Tron4-Chiro.wav	45.41	-2.31	129	4	2	18.5	230	Agriculture	3	578695	2396320	78	178.5	36	628.75	108	234.25	168
Cir129-2009-Pass2-Tron4-Chiro.wav	46.49	-1.82	129	4	2	18.5	230	Forest	20	579283	2396210	85	178.5	36	628.75	108	234.25	168
Cir129-2009-Pass2-Tron4-Chiro.wav	46.66	-2.09	129	4	2	18.5	230	Forest	20	579283	2396210	85	178.5	36	628.75	108	234.25	168
Cir129-2009-Pass1-Tron6-Chiro.wav	48.48	-0.25	129	6	1	10.75	173	Residential	15	580403	2399310	106	178	35.5	631.75	107.75	234.25	169
Cir129-2009-Pass2-Tron6-Chiro.wav	48.9	-0.77	129	6	2	18.5	230	Residential	23	580403	2399310	106	178	35.5	631.75	107.75	234.25	169
Cir129-2009-Pass2-Tron6-Chiro.wav	49.69	-0.82	129	6	2	18.5	230	Residential	23	580403	2399310	106	178	35.5	631.75	107.75	234.25	169
Cir129-2009-Pass1-Tron6-Chiro.wav	46.93	-0.77	129	6	1	10.75	173	Residential	15	580403	2399310	106	178	35.5	631.75	107.75	234.25	169
Cir129-2009-Pass2-Tron6-Chiro.wav	49.13	-0.11	129	6	2	18.5	230	Residential	23	580403	2399310	106	178	35.5	631.75	107.75	234.25	169
Cir129-2009-Pass2-Tron6-Chiro.wav	49.78	-1.21	129	6	2	18.5	230	Residential	23	580403	2399310	106	178	35.5	631.75	107.75	234.25	169
Cir129-2009-Pass1-Tron6-Chiro.wav	48.23	0.14	129	6	1	10.75	173	Residential	15	580403	2399310	106	178	35.5	631.75	107.75	234.25	169
Cir129-2009-Pass1-Tron7-Chiro.wav	44.92	-1.64	129	7	1	10.75	173	Forest	15	578553	2401340	125	175.5	33.5	641.75	105.5	233.25	171
Cir129-2009-Pass1-Tron7-Chiro.wav	44.58	-0.3	129	7	1	10.75	173	Forest	15	578553	2401340	125	175.5	33.5	641.75	105.5	233.25	171
Cir129-2009-Pass2-Tron7-Chiro.wav	45.65	-0.2	129	7	2	18.5	230	Forest	23	578553	2401340	125	175.5	33.5	641.75	105.5	233.25	171
Cir129-2009-Pass1-Tron7-Chiro.wav	44.55	-0.91	129	7	1	10.75	173	Forest	15	578553	2401340	125	175.5	33.5	641.75	105.5	233.25	171
Cir129-2009-Pass2-Tron8-Chiro.wav	47.52	-0.22	129	8	2	18.5	230	Residential	20	578600	2402030	115	175.75	33.75	640	105.75	233.25	170.5
Cir129-2009-Pass2-Tron8-Chiro.wav	46.68	-0.04	129	8	2	18.5	230	Residential	20	578600	2402030	115	175.75	33.75	640	105.75	233.25	170.5
Cir129-2009-Pass2-Tron8-Chiro.wav	46.31	-0.19	129	8	2	18.5	230	Residential	20	578600	2402030	115	175.75	33.75	640	105.75	233.25	170.5
Cir129-2009-Pass2-Tron8-Chiro.wav	46.62	-0.05	129	8	2	18.5	230	Residential	20	578600	2402030	115	175.75	33.75	640	105.75	233.25	170.5
Cir13-2009-Pass2-Tron1-Chiro.wav	47.4	-1.26	13	1	2	NA	238	Residential	6	640556	2369470	76	183	34.66666667	638	109	246.3333333	171
Cir13-2009-Pass2-Tron1-Chiro.wav	48.29	-0.59	13	1	2	NA	238	Young_forest	18	641698	2369460	82	183	34.66666667	638	109	246.3333333	171
Cir13-2009-Pass2-Tron1-Chiro.wav	46.32	-0.87	13	1	2	NA	238	Residential	6	640556	2369470	76	183	34.66666667	638	109	246.3333333	171
Cir13-2009-Pass2-Tron1-Chiro.wav	47.55	-0.51	13	1	2	NA	238	Young_forest	18	641698	2369460	82	183	34.66666667	638	109	246.3333333	171
Cir13-2009-Pass2-Tron1-Chiro.wav	47.64	-0.03	13	1	2	NA	238	Young_forest	18	641698	2369460	82	183	34.66666667	638	109	246.3333333	171
Cir13-2009-Pass2-Tron1-Chiro.wav	48.53	-0.16	13	1	2	NA	238	Residential	6	640556	2369470	76	183	34.66666667	638	109	246.3333333	171
Cir13-2009-Pass2-Tron10-Chiro.wav	50.22	-1.65	13	10	2	NA	238	Residential	6	638219	2369970	64	182.5	35.25	639.75	109.75	246	172.5
Cir13-2009-Pass2-Tron10-Chiro.wav	48.5	-1.88	13	10	2	NA	238	Residential	7	638833	2369720	76	182.5	35.25	639.75	109.75	246	172.5
Cir13-2009-Pass2-Tron10-Chiro.wav	50.53	-3.9	13	10	2	NA	238	Residential	18	639577	2369920	79	182.5	35.25	639.75	109.75	246	172.5
Cir13-2009-Pass2-Tron10-Chiro.wav	48.61	-1.17	13	10	2	NA	238	Residential	6	638219	2369970	64	182.5	35.25	639.75	109.75	246	172.5
Cir13-2009-Pass2-Tron10-Chiro.wav	49.92	-1.92	13	10	2	NA	238	Residential	7	638833	2369720	76	182.5	35.25	639.75	109.75	246	172.5
Cir13-2009-Pass2-Tron10-Chiro.wav	47.28	-0.12	13	10	2	NA	238	Residential	6	638482	2369900	69	182.5	35.25	639.75	109.75	246	172.5
Cir13-2009-Pass2-Tron10-Chiro.wav	51.56	-0.48	13	10	2	NA	238	Residential	18	639577	2369920	79	182.5	35.25	639.75	109.75	246	172.5
Cir13-2009-Pass2-Tron10-Chiro.wav	48.5	-1.44	13	10	2	NA	238	Residential	6	638219	2369970	64	182.5	35.25	639.75	109.75	246	172.5
Cir13-2009-Pass2-Tron10-Chiro.wav	49.46	-1.62	13	10	2	NA	238	Residential	7	638833	2369720	76	182.5	35.25	639.75	109.75	246	172.5
Cir13-2009-Pass1-Tron10-Chiro.wav	46.84	-1.09	13	10	1	15.25	211	Residential	4	639212	2369800	77	182.5	35.25	639.75	109.75	246	172.5
Cir13-2009-Pass2-Tron10-Chiro.wav	49.37	-0.89	13	10	2	NA	238	Residential	7	638833	2369720	76	182.5	35.25	639.75	109.75	246	172.5
Cir13-2009-Pass1-Tron2-Chiro.wav	47.46	-0.23	13	2	1	15.25	211	Agriculture	6	643014	2369140	75	182.5	34.5	636.5	109.5	247.5	171
Cir13-2009-Pass2-Tron3-Chiro.wav	47.99	-0.55	13	3	2	NA	238	Residential	19	642266	2365470	101	181.6666667	34	644.3333333	108.6666667	245.6666667	171
Cir13-2009-Pass2-Tron3-Chiro.wav	44.9	0.12	13	3	2	NA	238	Residential	18	642199	2365080	101	181.6666667	34	644.3333333	108.6666667	245.6666667	171
Cir13-2009-Pass2-Tron3-Chiro.wav	47.51	-0.58	13	3	2	NA	238	Residential	19	642266	2365470	101	181.6666667	34	644.3333333	108.6666667	245.6666667	171
Cir13-2009-Pass1-Tron5-Chiro.wav	47	-0.58	13	5	1	15.25	211	Residential	16	640533	2360760	133	180.5	33.25	655.25	107.5	245.5	176
Cir13-2009-Pass1-Tron5-Chiro.wav	43.82	-0.58	13	5	1	15.25	211	Residential	16	640533	2360760	133	180.5	33.25	655.25	107.5	245.5	176
Cir13-2009-Pass1-Tron5-Chiro.wav	47.11	-0.44	13	5	1	15.25	211	Forest	6	641103	2361300	139	180.5	33.25	655.25	107.5	245.5	176
Cir13-2009-Pass1-Tron5-Chiro.wav	42.83	0.15	13	5	1	15.25	211	Forest	6	641103	2361300	139	180.5	33.25	655.25	107.5	245.5	176
Cir13-2009-Pass1-Tron5-Chiro.wav	47.12	-0.79	13	5	1	15.25	211	Forest	6	641103	2361300	139	180.5	33.25	655.25	107.5	245.5	176
Cir13-2009-Pass1-Tron5-Chiro.wav	46.62	-0.88	13	5	1	15.25	211	Residential	16	640533	2360760	133	180.5	33.25	655.25	107.5	245.5	176
Cir13-2009-Pass1-Tron5-Chiro.wav	44.98	-0.85	13	5	1	15.25	211	Residential	16	640533	2360760	133	180.5	33.25	655.25	107.5	245.5	176
Cir13-2009-Pass1-Tron5-Chiro.wav	45.3	-0.95	13	5	1	15.25	211	Residential	16	640533	2360760	133	180.5	33.25	655.25	107.5	245.5	176
Cir13-2009-Pass2-Tron5-Chiro.wav	46.86	-0.11	13	5	2	NA	238	Forest	19	640253	2360480	124	180.5	33.25	655.25	107.5	245.5	176
Cir13-2009-Pass2-Tron5-Chiro.wav	50.4	-1.5	13	5	2	NA	238	Forest	19	640253	2360480	124	180.5	33.25	655.25	107.5	245.5	176
Cir13-2009-Pass1-Tron5-Chiro.wav	45.07	-1.14	13	5	1	15.25	211	Residential	16	640533	2360760	133	180.5	33.25	655.25	107.5	245.5	176
Cir13-2009-Pass1-Tron5-Chiro.wav	45.67	-0.38	13	5	1	15.25	211	Residential	16	640533	2360760	133	180.5	33.25	655.25	107.5	245.5	176
Cir13-2009-Pass1-Tron5-Chiro.wav	44.27	-1.17	13	5	1	15.25	211	Residential	16	640533	2360760	133	180.5	33.25	655.25	107.5	245.5	176
Cir13-2009-Pass1-Tron5-Chiro.wav	44.74	-0.64	13	5	1	15.25	211	Residential	16	640533	2360760	133	180.5	33.25	655.25	107.5	245.5	176
Cir13-2009-Pass2-Tron5-Chiro.wav	50.03	-2.14	13	5	2	NA	238	Forest	19	640253	2360480	124	180.5	33.25	655.25	107.5	245.5	176
Cir13-2009-Pass2-Tron5-Chiro.wav	46.6	-0.9	13	5	2	NA	238	Forest	19	640253	2360480	124	180.5	33.25	655.25	107.5	245.5	176
Cir13-2009-Pass2-Tron5-Chiro.wav	51.21	-0.99	13	5	2	NA	238	Forest	19	640253	2360480	124	180.5	33.25	655.25	107.5	245.5	176
Cir13-2009-Pass2-Tron5-Chiro.wav	51.08	-2.72	13	5	2	NA	238	Forest	19	640253	2360480	124	180.5	33.25	655.25	107.5	245.5	176
Cir13-2009-Pass2-Tron6-Chiro.wav	43.7	-0.68	13	6	2	NA	238	Residential	6	638841	2360660	97	181.25	33.5	652.25	108.5	245.5	173.5
Cir13-2009-Pass2-Tron7-Chiro.wav	44.19	-0.18	13	7	2	NA	238	Residential	19	638851	2363230	136	180.6666667	33	656.3333333	107.3333333	245.3333333	176
Cir13-2009-Pass1-Tron7-Chiro.wav	44.69	-0.33	13	7	1	15.25	211	Residential	4	638851	2363230	136	180.6666667	33	656.3333333	107.3333333	245.3333333	176
Cir13-2009-Pass2-Tron7-Chiro.wav	47.33	-3.76	13	7	2	NA	238	Residential	18	639101	2363460	121	180.6666667	33	656.3333333	107.3333333	245.3333333	176
Cir13-2009-Pass2-Tron7-Chiro.wav	47.4	-2.4	13	7	2	NA	238	Residential	19	638851	2363230	136	180.6666667	33	656.3333333	107.3333333	245.3333333	176
Cir13-2009-Pass2-Tron7-Chiro.wav	46.8	-0.51	13	7	2	NA	238	Residential	19	638851	2363230	136	180.6666667	33	656.3333333	107.3333333	245.3333333	176
Cir13-2009-Pass2-Tron7-Chiro.wav	47.42	-2.02	13	7	2	NA	238	Residential	19	638851	2363230	136	180.6666667	33	656.3333333	107.3333333	245.3333333	176
Cir13-2009-Pass2-Tron7-Chiro.wav	47.28	-1.57	13	7	2	NA	238	Residential	19	638851	2363230	136	180.6666667	33	656.3333333	107.3333333	245.3333333	176
Cir13-2009-Pass1-Tron7-Chiro.wav	47.49	-0.59	13	7	1	15.25	211	Residential	16	638611	2362910	140	180.6666667	33	656.3333333	107.3333333	245.3333333	176
Cir13-2009-Pass2-Tron7-Chiro.wav	45.14	-0.27	13	7	2	NA	238	Residential	7	638611	2362910	140	180.6666667	33	656.3333333	107.3333333	245.3333333	176
Cir13-2009-Pass2-Tron7-Chiro.wav	45.22	-0.29	13	7	2	NA	238	Residential	18	639101	2363460	121	180.6666667	33	656.3333333	107.3333333	245.3333333	176
Cir13-2009-Pass2-Tron7-Chiro.wav	45.48	-1.55	13	7	2	NA	238	Residential	18	639101	2363460	121	180.6666667	33	656.3333333	107.3333333	245.3333333	176
Cir13-2009-Pass1-Tron7-Chiro.wav	45.93	-1.74	13	7	1	15.25	211	Residential	16	638611	2362910	140	180.6666667	33	656.3333333	107.3333333	245.3333333	176
Cir13-2009-Pass2-Tron7-Chiro.wav	44.33	-0.46	13	7	2	NA	238	Residential	7	638611	2362910	140	180.6666667	33	656.3333333	107.3333333	245.3333333	176
Cir13-2009-Pass1-Tron7-Chiro.wav	45.96	-0.44	13	7	1	15.25	211	Residential	4	638851	2363230	136	180.6666667	33	656.3333333	107.3333333	245.3333333	176
Cir13-2009-Pass1-Tron7-Chiro.wav	43.67	-0.22	13	7	1	15.25	211	Agriculture	6	638191	2362250	125	180.6666667	33	656.3333333	107.3333333	245.3333333	176
Cir13-2009-Pass1-Tron7-Chiro.wav	45.6	-0.96	13	7	1	15.25	211	Residential	16	638611	2362910	140	180.6666667	33	656.3333333	107.3333333	245.3333333	176
Cir13-2009-Pass1-Tron7-Chiro.wav	46.04	0.46	13	7	1	15.25	211	Residential	2	639101	2363460	121	180.6666667	33	656.3333333	107.3333333	245.3333333	176
Cir13-2009-Pass2-Tron7-Chiro.wav	46.63	-1.75	13	7	2	NA	238	Residential	19	638851	2363230	136	180.6666667	33	656.3333333	107.3333333	245.3333333	176
Cir13-2009-Pass2-Tron7-Chiro.wav	44.75	-0.19	13	7	2	NA	238	Residential	19	638851	2363230	136	180.6666667	33	656.3333333	107.3333333	245.3333333	176
Cir13-2009-Pass2-Tron7-Chiro.wav	46.22	-1.83	13	7	2	NA	238	Residential	18	639101	2363460	121	180.6666667	33	656.3333333	107.3333333	245.3333333	176
Cir13-2009-Pass2-Tron7-Chiro.wav	44.86	-0.34	13	7	2	NA	238	Residential	7	638611	2362910	140	180.6666667	33	656.3333333	107.3333333	245.3333333	176
Cir13-2009-Pass2-Tron7-Chiro.wav	44.47	-0.63	13	7	2	NA	238	Residential	18	639101	2363460	121	180.6666667	33	656.3333333	107.3333333	245.3333333	176
Cir13-2009-Pass2-Tron7-Chiro.wav	46.55	-0.98	13	7	2	NA	238	Residential	18	639101	2363460	121	180.6666667	33	656.3333333	107.3333333	245.3333333	176
Cir13-2009-Pass1-Tron7-Chiro.wav	44.28	-0.67	13	7	1	15.25	211	Residential	2	639101	2363460	121	180.6666667	33	656.3333333	107.3333333	245.3333333	176
Cir13-2009-Pass2-Tron7-Chiro.wav	47.3	-3.11	13	7	2	NA	238	Residential	18	639101	2363460	121	180.6666667	33	656.3333333	107.3333333	245.3333333	176
Cir13-2009-Pass1-Tron7-Chiro.wav	47.77	-1.07	13	7	1	15.25	211	Residential	16	638611	2362910	140	180.6666667	33	656.3333333	107.3333333	245.3333333	176
Cir13-2009-Pass1-Tron7-Chiro.wav	44.28	-0.48	13	7	1	15.25	211	Residential	4	638851	2363230	136	180.6666667	33	656.3333333	107.3333333	245.3333333	176
Cir13-2009-Pass2-Tron7-Chiro.wav	46.66	-0.31	13	7	2	NA	238	Residential	18	639101	2363460	121	180.6666667	33	656.3333333	107.3333333	245.3333333	176
Cir13-2009-Pass2-Tron8-Chiro.wav	49.61	-0.96	13	8	2	NA	238	Forest	19	639293	2365670	100	182	34.25	646	109	246	173.75
Cir13-2009-Pass2-Tron8-Chiro.wav	49.32	-1.31	13	8	2	NA	238	Forest	19	639293	2365670	100	182	34.25	646	109	246	173.75
Cir13-2009-Pass2-Tron8-Chiro.wav	48.86	-1.07	13	8	2	NA	238	Forest	19	639293	2365670	100	182	34.25	646	109	246	173.75
Cir13-2009-Pass2-Tron9-Chiro.wav	43.59	-0.09	13	9	2	NA	238	Residential	6	639027	2367790	96	182.25	34.75	643	109.5	246	172.75
Cir13-2009-Pass2-Tron9-Chiro.wav	43.57	-0.61	13	9	2	NA	238	Agriculture	6	639162	2367420	99	182.25	34.75	643	109.5	246	172.75
Cir13-2009-Pass2-Tron9-Chiro.wav	44.03	-0.46	13	9	2	NA	238	Agriculture	6	639162	2367420	99	182.25	34.75	643	109.5	246	172.75
Cir13-2009-Pass2-Tron9-Chiro.wav	45.25	-0.4	13	9	2	NA	238	Residential	6	639027	2367790	96	182.25	34.75	643	109.5	246	172.75
Cir13-2009-Pass1-Tron9-Chiro.wav	51.29	-1.67	13	9	1	15.25	211	Residential	16	638902	2368170	100	182.25	34.75	643	109.5	246	172.75
Cir13-2009-Pass1-Tron9-Chiro.wav	48.38	-0.29	13	9	1	15.25	211	Residential	16	638902	2368170	100	182.25	34.75	643	109.5	246	172.75
Cir130-2009-Pass1-Tron1-Chiro.wav	50.41	1.1	130	1	1	17	193	Agriculture	6	575239	2412730	165	173.3333333	33	645	104	231.3333333	174.3333333
Cir130-2009-Pass1-Tron1-Chiro.wav	51.68	-3.94	130	1	1	17	193	Agriculture	6	575239	2412730	165	173.3333333	33	645	104	231.3333333	174.3333333
Cir130-2009-Pass1-Tron1-Chiro.wav	51.72	-1.66	130	1	1	17	193	Agriculture	6	575239	2412730	165	173.3333333	33	645	104	231.3333333	174.3333333
Cir130-2009-Pass1-Tron1-Chiro.wav	51.26	-1.91	130	1	1	17	193	Agriculture	6	575239	2412730	165	173.3333333	33	645	104	231.3333333	174.3333333
Cir130-2009-Pass2-Tron10-Chiro.wav	47	-0.31	130	10	2	NA	250	Forest	17	582164	2414200	145	173.5	32.5	653.75	104.5	230.75	173
Cir130-2009-Pass2-Tron10-Chiro.wav	46.21	-0.17	130	10	2	NA	250	Forest	17	582164	2414200	145	173.5	32.5	653.75	104.5	230.75	173
Cir130-2009-Pass1-Tron2-Chiro.wav	47.37	-6.42	130	2	1	17	193	Forest	9	576469	2413130	148	172.5	32.5	651.25	103.5	231	174.75
Cir130-2009-Pass2-Tron2-Chiro.wav	46.63	-3.01	130	2	2	NA	250	Forest	22	576727	2412920	140	172.5	32.5	651.25	103.5	231	174.75
Cir130-2009-Pass1-Tron2-Chiro.wav	44.03	-1.02	130	2	1	17	193	Forest	9	576469	2413130	148	172.5	32.5	651.25	103.5	231	174.75
Cir130-2009-Pass2-Tron2-Chiro.wav	44.86	-0.31	130	2	2	NA	250	Forest	22	576727	2412920	140	172.5	32.5	651.25	103.5	231	174.75
Cir130-2009-Pass1-Tron2-Chiro.wav	44.42	-0.25	130	2	1	17	193	Forest	9	576469	2413130	148	172.5	32.5	651.25	103.5	231	174.75
Cir130-2009-Pass2-Tron2-Chiro.wav	46.76	-3.88	130	2	2	NA	250	Forest	22	576727	2412920	140	172.5	32.5	651.25	103.5	231	174.75
Cir130-2009-Pass2-Tron2-Chiro.wav	43.04	-0.17	130	2	2	NA	250	Forest	22	576727	2412920	140	172.5	32.5	651.25	103.5	231	174.75
Cir130-2009-Pass2-Tron2-Chiro.wav	46.23	-0.92	130	2	2	NA	250	Forest	22	576727	2412920	140	172.5	32.5	651.25	103.5	231	174.75
Cir130-2009-Pass2-Tron2-Chiro.wav	43.16	-0.43	130	2	2	NA	250	Forest	22	576727	2412920	140	172.5	32.5	651.25	103.5	231	174.75
Cir130-2009-Pass1-Tron2-Chiro.wav	44.4	-0.63	130	2	1	17	193	Forest	5	576727	2412920	140	172.5	32.5	651.25	103.5	231	174.75
Cir130-2009-Pass1-Tron2-Chiro.wav	44.09	-0.81	130	2	1	17	193	Forest	9	576469	2413130	148	172.5	32.5	651.25	103.5	231	174.75
Cir130-2009-Pass2-Tron2-Chiro.wav	46.09	-1.47	130	2	2	NA	250	Forest	22	576727	2412920	140	172.5	32.5	651.25	103.5	231	174.75
Cir130-2009-Pass2-Tron2-Chiro.wav	45.72	-0.54	130	2	2	NA	250	Forest	22	576727	2412920	140	172.5	32.5	651.25	103.5	231	174.75
Cir130-2009-Pass2-Tron2-Chiro.wav	46.73	-0.56	130	2	2	NA	250	Forest	22	576727	2412920	140	172.5	32.5	651.25	103.5	231	174.75
Cir130-2009-Pass1-Tron2-Chiro.wav	44.62	-0.78	130	2	1	17	193	Forest	5	576727	2412920	140	172.5	32.5	651.25	103.5	231	174.75
Cir130-2009-Pass2-Tron2-Chiro.wav	47.96	1.33	130	2	2	NA	250	Forest	22	576727	2412920	140	172.5	32.5	651.25	103.5	231	174.75
Cir130-2009-Pass1-Tron2-Chiro.wav	44.87	-0.31	130	2	1	17	193	Forest	5	576727	2412920	140	172.5	32.5	651.25	103.5	231	174.75
Cir130-2009-Pass2-Tron2-Chiro.wav	43.22	-0.49	130	2	2	NA	250	Forest	22	576727	2412920	140	172.5	32.5	651.25	103.5	231	174.75
Cir130-2009-Pass2-Tron2-Chiro.wav	46.63	-0.95	130	2	2	NA	250	Forest	22	576727	2412920	140	172.5	32.5	651.25	103.5	231	174.75
Cir130-2009-Pass1-Tron2-Chiro.wav	44.94	-0.86	130	2	1	17	193	Forest	5	576727	2412920	140	172.5	32.5	651.25	103.5	231	174.75
Cir130-2009-Pass2-Tron2-Chiro.wav	46.99	-0.66	130	2	2	NA	250	Forest	17	576903	2412610	123	172.5	32.5	651.25	103.5	231	174.75
Cir130-2009-Pass2-Tron2-Chiro.wav	43.21	-0.24	130	2	2	NA	250	Forest	22	576727	2412920	140	172.5	32.5	651.25	103.5	231	174.75
Cir130-2009-Pass2-Tron2-Chiro.wav	46.49	-0.81	130	2	2	NA	250	Forest	17	576903	2412610	123	172.5	32.5	651.25	103.5	231	174.75
Cir130-2009-Pass1-Tron4-Chiro.wav	45.8	-0.59	130	4	1	17	193	Forest	5	581619	2411940	80	176.6666667	35.33333333	636.3333333	107	233	170.6666667
Cir130-2009-Pass2-Tron4-Chiro.wav	46.46	-0.26	130	4	2	NA	250	Forest	17	581619	2411940	80	176.6666667	35.33333333	636.3333333	107	233	170.6666667
Cir130-2009-Pass1-Tron4-Chiro.wav	49.23	-0.73	130	4	1	17	193	Forest	9	581201	2411690	79	176.6666667	35.33333333	636.3333333	107	233	170.6666667
Cir130-2009-Pass1-Tron4-Chiro.wav	49.11	1.32	130	4	1	17	193	Residential	6	580809	2411650	84	176.6666667	35.33333333	636.3333333	107	233	170.6666667
Cir130-2009-Pass1-Tron4-Chiro.wav	49.62	-0.47	130	4	1	17	193	Forest	9	581201	2411690	79	176.6666667	35.33333333	636.3333333	107	233	170.6666667
Cir130-2009-Pass2-Tron4-Chiro.wav	47.92	-0.51	130	4	2	NA	250	Forest	17	581619	2411940	80	176.6666667	35.33333333	636.3333333	107	233	170.6666667
Cir130-2009-Pass2-Tron4-Chiro.wav	48.96	0.43	130	4	2	NA	250	Forest	17	581619	2411940	80	176.6666667	35.33333333	636.3333333	107	233	170.6666667
Cir130-2009-Pass2-Tron4-Chiro.wav	47.21	-0.55	130	4	2	NA	250	Forest	17	581619	2411940	80	176.6666667	35.33333333	636.3333333	107	233	170.6666667
Cir130-2009-Pass2-Tron4-Chiro.wav	47.05	-0.42	130	4	2	NA	250	Forest	17	581619	2411940	80	176.6666667	35.33333333	636.3333333	107	233	170.6666667
Cir130-2009-Pass2-Tron4-Chiro.wav	47.85	-0.13	130	4	2	NA	250	Forest	17	581619	2411940	80	176.6666667	35.33333333	636.3333333	107	233	170.6666667
Cir130-2009-Pass2-Tron5-Chiro.wav	46.58	-0.27	130	5	2	NA	250	Forest	22	580080	2413060	88	175.25	34.5	640.75	106	231.5	173.5
Cir130-2009-Pass2-Tron5-Chiro.wav	49.87	-4.39	130	5	2	NA	250	Forest	22	580080	2413060	88	175.25	34.5	640.75	106	231.5	173.5
Cir130-2009-Pass2-Tron5-Chiro.wav	50.12	-1.23	130	5	2	NA	250	Forest	22	580080	2413060	88	175.25	34.5	640.75	106	231.5	173.5
Cir130-2009-Pass2-Tron5-Chiro.wav	48.99	-1.25	130	5	2	NA	250	Forest	22	580080	2413060	88	175.25	34.5	640.75	106	231.5	173.5
Cir130-2009-Pass2-Tron5-Chiro.wav	49.54	0.12	130	5	2	NA	250	Forest	22	580080	2413060	88	175.25	34.5	640.75	106	231.5	173.5
Cir130-2009-Pass2-Tron6-Chiro.wav	47.56	-1.09	130	6	2	NA	250	Forest	13	578211	2414200	116	173.75	33.25	646	104.25	230.5	172
Cir130-2009-Pass1-Tron6-Chiro.wav	44.92	0.11	130	6	1	17	193	Residential	6	578953	2413970	114	173.75	33.25	646	104.25	230.5	172
Cir130-2009-Pass1-Tron6-Chiro.wav	45.42	-0.78	130	6	1	17	193	Residential	6	578953	2413970	114	173.75	33.25	646	104.25	230.5	172
Cir130-2009-Pass2-Tron6-Chiro.wav	45.79	-0.39	130	6	2	NA	250	Forest	13	578211	2414200	116	173.75	33.25	646	104.25	230.5	172
Cir130-2009-Pass1-Tron6-Chiro.wav	46.06	-0.12	130	6	1	17	193	Residential	6	578953	2413970	114	173.75	33.25	646	104.25	230.5	172
Cir130-2009-Pass2-Tron6-Chiro.wav	46.8	-0.81	130	6	2	NA	250	Forest	13	578211	2414200	116	173.75	33.25	646	104.25	230.5	172
Cir130-2009-Pass2-Tron6-Chiro.wav	44.34	-1.14	130	6	2	NA	250	Forest	13	578211	2414200	116	173.75	33.25	646	104.25	230.5	172
Cir130-2009-Pass2-Tron6-Chiro.wav	47.28	-0.1	130	6	2	NA	250	Forest	13	578211	2414200	116	173.75	33.25	646	104.25	230.5	172
Cir130-2009-Pass2-Tron7-Chiro.wav	43.13	-0.26	130	7	2	NA	250	Agriculture	15	576501	2415110	122	174.3333333	33.66666667	643.6666667	104.6666667	231.6666667	175
Cir130-2009-Pass2-Tron7-Chiro.wav	46.81	-1.02	130	7	2	NA	250	Agriculture	15	576501	2415110	122	174.3333333	33.66666667	643.6666667	104.6666667	231.6666667	175
Cir130-2009-Pass2-Tron7-Chiro.wav	47.58	-1.26	130	7	2	NA	250	Agriculture	15	576501	2415110	122	174.3333333	33.66666667	643.6666667	104.6666667	231.6666667	175
Cir130-2009-Pass2-Tron7-Chiro.wav	47.04	-1.43	130	7	2	NA	250	Agriculture	15	576501	2415110	122	174.3333333	33.66666667	643.6666667	104.6666667	231.6666667	175
Cir130-2009-Pass2-Tron7-Chiro.wav	46.73	-1.2	130	7	2	NA	250	Agriculture	15	576501	2415110	122	174.3333333	33.66666667	643.6666667	104.6666667	231.6666667	175
Cir130-2009-Pass1-Tron7-Chiro.wav	43.21	-0.16	130	7	1	17	193	Forest	9	576847	2415680	119	174.3333333	33.66666667	643.6666667	104.6666667	231.6666667	175
Cir130-2009-Pass2-Tron7-Chiro.wav	46.56	-0.34	130	7	2	NA	250	Agriculture	15	576501	2415110	122	174.3333333	33.66666667	643.6666667	104.6666667	231.6666667	175
Cir130-2009-Pass2-Tron7-Chiro.wav	43.37	-0.25	130	7	2	NA	250	Agriculture	15	576501	2415110	122	174.3333333	33.66666667	643.6666667	104.6666667	231.6666667	175
Cir130-2009-Pass2-Tron7-Chiro.wav	46.04	-0.59	130	7	2	NA	250	Agriculture	15	576501	2415110	122	174.3333333	33.66666667	643.6666667	104.6666667	231.6666667	175
Cir130-2009-Pass2-Tron8-Chiro.wav	47.44	-0.52	130	8	2	NA	250	Agriculture	2	578086	2415770	164	172.75	33	649.75	103.5	231.25	175
Cir130-2009-Pass2-Tron8-Chiro.wav	43.62	0.12	130	8	2	NA	250	Agriculture	22	578633	2416150	158	172.75	33	649.75	103.5	231.25	175
Cir130-2009-Pass2-Tron8-Chiro.wav	47.96	0.14	130	8	2	NA	250	Agriculture	13	578353	2415890	162	172.75	33	649.75	103.5	231.25	175
Cir130-2009-Pass2-Tron8-Chiro.wav	47.54	-0.38	130	8	2	NA	250	Agriculture	13	578353	2415890	162	172.75	33	649.75	103.5	231.25	175
Cir130-2009-Pass1-Tron8-Chiro.wav	42.97	-0.29	130	8	1	17	193	Agriculture	6	577762	2415990	164	172.75	33	649.75	103.5	231.25	175
Cir130-2009-Pass2-Tron8-Chiro.wav	44.84	-0.01	130	8	2	NA	250	Agriculture	13	578353	2415890	162	172.75	33	649.75	103.5	231.25	175
Cir130-2009-Pass2-Tron8-Chiro.wav	47.68	-0.33	130	8	2	NA	250	Agriculture	2	578086	2415770	164	172.75	33	649.75	103.5	231.25	175
Cir130-2009-Pass2-Tron8-Chiro.wav	48.08	0.09	130	8	2	NA	250	Agriculture	13	578353	2415890	162	172.75	33	649.75	103.5	231.25	175
Cir130-2009-Pass2-Tron8-Chiro.wav	45	-0.23	130	8	2	NA	250	Agriculture	13	578353	2415890	162	172.75	33	649.75	103.5	231.25	175
Cir130-2009-Pass2-Tron8-Chiro.wav	47.6	-0.16	130	8	2	NA	250	Agriculture	13	578353	2415890	162	172.75	33	649.75	103.5	231.25	175
Cir130-2009-Pass2-Tron8-Chiro.wav	43.6	0.17	130	8	2	NA	250	Agriculture	22	578633	2416150	158	172.75	33	649.75	103.5	231.25	175
Cir130-2009-Pass2-Tron9-Chiro.wav	45.9	0.04	130	9	2	NA	250	Forest	15	579500	2415860	162	173.5	32.5	650.5	104.5	230.5	175
Cir130-2009-Pass2-Tron9-Chiro.wav	46.11	-0.71	130	9	2	NA	250	Bushes	17	580530	2414750	165	173.5	32.5	650.5	104.5	230.5	175
Cir130-2009-Pass2-Tron9-Chiro.wav	45.99	-0.13	130	9	2	NA	250	Bushes	17	580530	2414750	165	173.5	32.5	650.5	104.5	230.5	175
Cir130-2009-Pass2-Tron9-Chiro.wav	44.04	-0.6	130	9	2	NA	250	Forest	15	579500	2415860	162	173.5	32.5	650.5	104.5	230.5	175
Cir130-2009-Pass2-Tron9-Chiro.wav	44.72	-0.53	130	9	2	NA	250	Forest	15	579500	2415860	162	173.5	32.5	650.5	104.5	230.5	175
Cir130-2009-Pass2-Tron9-Chiro.wav	48.21	-1.28	130	9	2	NA	250	Bushes	17	580530	2414750	165	173.5	32.5	650.5	104.5	230.5	175
Cir130-2009-Pass2-Tron9-Chiro.wav	46.95	-0.54	130	9	2	NA	250	Forest	15	579500	2415860	162	173.5	32.5	650.5	104.5	230.5	175
Cir130-2009-Pass2-Tron9-Chiro.wav	47.71	-1.36	130	9	2	NA	250	Bushes	17	580530	2414750	165	173.5	32.5	650.5	104.5	230.5	175
Cir130-2009-Pass2-Tron9-Chiro.wav	48.67	-1.09	130	9	2	NA	250	Bushes	17	580530	2414750	165	173.5	32.5	650.5	104.5	230.5	175
Cir130-2009-Pass2-Tron9-Chiro.wav	45.24	-0.65	130	9	2	NA	250	Forest	15	579500	2415860	162	173.5	32.5	650.5	104.5	230.5	175
Cir130-2009-Pass2-Tron9-Chiro.wav	45.76	-0.51	130	9	2	NA	250	Bushes	17	580530	2414750	165	173.5	32.5	650.5	104.5	230.5	175
Cir130-2009-Pass2-Tron9-Chiro.wav	46.93	0.02	130	9	2	NA	250	Forest	15	579500	2415860	162	173.5	32.5	650.5	104.5	230.5	175
Cir130-2009-Pass2-Tron9-Chiro.wav	45.61	-0.59	130	9	2	NA	250	Forest	15	579500	2415860	162	173.5	32.5	650.5	104.5	230.5	175
Cir130-2009-Pass2-Tron9-Chiro.wav	48.88	-1.67	130	9	2	NA	250	Bushes	17	580530	2414750	165	173.5	32.5	650.5	104.5	230.5	175
Cir131-2009-Pass2-Tron1-Chiro.wav	48.21	-1.15	131	1	2	21.75	243	Residential	24	581308	2400520	108	176.25	34	641.5	106.25	233.75	171
Cir131-2009-Pass2-Tron1-Chiro.wav	48.83	-1	131	1	2	21.75	243	Residential	24	581308	2400520	108	176.25	34	641.5	106.25	233.75	171
Cir131-2009-Pass2-Tron1-Chiro.wav	47.95	-1.23	131	1	2	21.75	243	Residential	24	581308	2400520	108	176.25	34	641.5	106.25	233.75	171
Cir131-2009-Pass2-Tron1-Chiro.wav	47.83	-0.83	131	1	2	21.75	243	Residential	24	581308	2400520	108	176.25	34	641.5	106.25	233.75	171
Cir131-2009-Pass2-Tron1-Chiro.wav	48.82	-1.46	131	1	2	21.75	243	Residential	24	581308	2400520	108	176.25	34	641.5	106.25	233.75	171
Cir131-2009-Pass2-Tron1-Chiro.wav	46.89	-0.9	131	1	2	21.75	243	Residential	24	581308	2400520	108	176.25	34	641.5	106.25	233.75	171
Cir131-2009-Pass2-Tron1-Chiro.wav	49.17	-0.85	131	1	2	21.75	243	Residential	24	581308	2400520	108	176.25	34	641.5	106.25	233.75	171
Cir131-2009-Pass2-Tron10-Chiro.wav	48.03	-1.22	131	10	2	21.75	243	Residential	22	583154	2403040	104	176.6	34.2	643	106	233.2	171.4
Cir131-2009-Pass2-Tron10-Chiro.wav	46.23	-1.35	131	10	2	21.75	243	Residential	19	582769	2403170	113	176.6	34.2	643	106	233.2	171.4
Cir131-2009-Pass2-Tron10-Chiro.wav	45.88	-0.26	131	10	2	21.75	243	Residential	19	582769	2403170	113	176.6	34.2	643	106	233.2	171.4
Cir131-2009-Pass2-Tron10-Chiro.wav	43.2	-0.39	131	10	2	21.75	243	Residential	24	582042	2403390	123	176.6	34.2	643	106	233.2	171.4
Cir131-2009-Pass2-Tron10-Chiro.wav	42.88	-0.37	131	10	2	21.75	243	Residential	41	582404	2403230	119	176.6	34.2	643	106	233.2	171.4
Cir131-2009-Pass1-Tron10-Chiro.wav	44.62	-0.01	131	10	1	10	169	Residential	6	582769	2403170	113	176.6	34.2	643	106	233.2	171.4
Cir131-2009-Pass2-Tron10-Chiro.wav	46.19	-1.15	131	10	2	21.75	243	Residential	19	582769	2403170	113	176.6	34.2	643	106	233.2	171.4
Cir131-2009-Pass2-Tron10-Chiro.wav	47.41	-0.34	131	10	2	21.75	243	Residential	22	583154	2403040	104	176.6	34.2	643	106	233.2	171.4
Cir131-2009-Pass2-Tron10-Chiro.wav	48.09	-1.28	131	10	2	21.75	243	Residential	22	583154	2403040	104	176.6	34.2	643	106	233.2	171.4
Cir131-2009-Pass2-Tron10-Chiro.wav	47.07	-0.4	131	10	2	21.75	243	Residential	22	583154	2403040	104	176.6	34.2	643	106	233.2	171.4
Cir131-2009-Pass1-Tron10-Chiro.wav	44.12	-0.3	131	10	1	10	169	Agriculture	20	581829	2403050	126	176.6	34.2	643	106	233.2	171.4
Cir131-2009-Pass2-Tron10-Chiro.wav	47.42	-1.11	131	10	2	21.75	243	Residential	22	583154	2403040	104	176.6	34.2	643	106	233.2	171.4
Cir131-2009-Pass1-Tron10-Chiro.wav	43.15	-0.31	131	10	1	10	169	Residential	16	582042	2403390	123	176.6	34.2	643	106	233.2	171.4
Cir131-2009-Pass2-Tron10-Chiro.wav	44.58	0.18	131	10	2	21.75	243	Residential	19	582769	2403170	113	176.6	34.2	643	106	233.2	171.4
Cir131-2009-Pass2-Tron10-Chiro.wav	43.29	-0.47	131	10	2	21.75	243	Residential	24	582042	2403390	123	176.6	34.2	643	106	233.2	171.4
Cir131-2009-Pass1-Tron10-Chiro.wav	43.32	-0.6	131	10	1	10	169	Residential	16	582042	2403390	123	176.6	34.2	643	106	233.2	171.4
Cir131-2009-Pass2-Tron10-Chiro.wav	46.2	-0.19	131	10	2	21.75	243	Residential	41	582404	2403230	119	176.6	34.2	643	106	233.2	171.4
Cir131-2009-Pass2-Tron10-Chiro.wav	44.46	-0.22	131	10	2	21.75	243	Residential	41	582404	2403230	119	176.6	34.2	643	106	233.2	171.4
Cir131-2009-Pass1-Tron10-Chiro.wav	42.67	-0.42	131	10	1	10	169	Residential	16	582042	2403390	123	176.6	34.2	643	106	233.2	171.4
Cir131-2009-Pass1-Tron10-Chiro.wav	44.26	-0.48	131	10	1	10	169	Residential	16	582042	2403390	123	176.6	34.2	643	106	233.2	171.4
Cir131-2009-Pass2-Tron2-Chiro.wav	44.29	-0.67	131	2	2	21.75	243	Residential	41	583807	2400440	93	179	35.66666667	633.3333333	108.3333333	234.3333333	169
Cir131-2009-Pass2-Tron2-Chiro.wav	46.08	-0.04	131	2	2	21.75	243	Residential	41	583807	2400440	93	179	35.66666667	633.3333333	108.3333333	234.3333333	169
Cir131-2009-Pass2-Tron2-Chiro.wav	44.41	-0.66	131	2	2	21.75	243	Residential	41	583807	2400440	93	179	35.66666667	633.3333333	108.3333333	234.3333333	169
Cir131-2009-Pass2-Tron2-Chiro.wav	44.55	-1.31	131	2	2	21.75	243	Residential	24	584106	2400310	86	179	35.66666667	633.3333333	108.3333333	234.3333333	169
Cir131-2009-Pass2-Tron2-Chiro.wav	44.02	-1	131	2	2	21.75	243	Residential	24	584106	2400310	86	179	35.66666667	633.3333333	108.3333333	234.3333333	169
Cir131-2009-Pass2-Tron2-Chiro.wav	44.69	-0.73	131	2	2	21.75	243	Residential	41	583807	2400440	93	179	35.66666667	633.3333333	108.3333333	234.3333333	169
Cir131-2009-Pass2-Tron2-Chiro.wav	46.22	-1.16	131	2	2	21.75	243	Residential	41	583807	2400440	93	179	35.66666667	633.3333333	108.3333333	234.3333333	169
Cir131-2009-Pass2-Tron2-Chiro.wav	44.74	-0.46	131	2	2	21.75	243	Residential	24	584106	2400310	86	179	35.66666667	633.3333333	108.3333333	234.3333333	169
Cir131-2009-Pass2-Tron2-Chiro.wav	44.85	-0.24	131	2	2	21.75	243	Residential	24	584106	2400310	86	179	35.66666667	633.3333333	108.3333333	234.3333333	169
Cir131-2009-Pass2-Tron2-Chiro.wav	45.12	-0.28	131	2	2	21.75	243	Residential	41	583807	2400440	93	179	35.66666667	633.3333333	108.3333333	234.3333333	169
Cir131-2009-Pass2-Tron2-Chiro.wav	44.57	-0.57	131	2	2	21.75	243	Residential	41	583807	2400440	93	179	35.66666667	633.3333333	108.3333333	234.3333333	169
Cir131-2009-Pass2-Tron2-Chiro.wav	44.55	-0.29	131	2	2	21.75	243	Residential	41	583807	2400440	93	179	35.66666667	633.3333333	108.3333333	234.3333333	169
Cir131-2009-Pass2-Tron2-Chiro.wav	44.04	-0.52	131	2	2	21.75	243	Residential	24	584106	2400310	86	179	35.66666667	633.3333333	108.3333333	234.3333333	169
Cir131-2009-Pass2-Tron2-Chiro.wav	44.36	-0.01	131	2	2	21.75	243	Residential	41	583807	2400440	93	179	35.66666667	633.3333333	108.3333333	234.3333333	169
Cir131-2009-Pass2-Tron2-Chiro.wav	44.61	-0.66	131	2	2	21.75	243	Residential	41	583807	2400440	93	179	35.66666667	633.3333333	108.3333333	234.3333333	169
Cir131-2009-Pass2-Tron2-Chiro.wav	43.95	-0.77	131	2	2	21.75	243	Residential	24	584106	2400310	86	179	35.66666667	633.3333333	108.3333333	234.3333333	169
Cir131-2009-Pass2-Tron2-Chiro.wav	44.12	-0.86	131	2	2	21.75	243	Residential	24	584106	2400310	86	179	35.66666667	633.3333333	108.3333333	234.3333333	169
Cir131-2009-Pass2-Tron2-Chiro.wav	44.15	-0.51	131	2	2	21.75	243	Residential	24	584106	2400310	86	179	35.66666667	633.3333333	108.3333333	234.3333333	169
Cir131-2009-Pass2-Tron2-Chiro.wav	44.47	-0.83	131	2	2	21.75	243	Residential	24	584106	2400310	86	179	35.66666667	633.3333333	108.3333333	234.3333333	169
Cir131-2009-Pass2-Tron2-Chiro.wav	43.7	-0.39	131	2	2	21.75	243	Residential	24	584106	2400310	86	179	35.66666667	633.3333333	108.3333333	234.3333333	169
Cir131-2009-Pass2-Tron2-Chiro.wav	44.75	-0.87	131	2	2	21.75	243	Residential	41	583807	2400440	93	179	35.66666667	633.3333333	108.3333333	234.3333333	169
Cir131-2009-Pass2-Tron3-Chiro.wav	43.66	-0.32	131	3	2	21.75	243	Lawns	22	585404	2400180	100	179	36	634.5	108.25	235	169
Cir131-2009-Pass2-Tron3-Chiro.wav	49.04	-0.77	131	3	2	21.75	243	Lawns	22	585404	2400180	100	179	36	634.5	108.25	235	169
Cir131-2009-Pass2-Tron3-Chiro.wav	46.33	-0.19	131	3	2	21.75	243	Lawns	22	585404	2400180	100	179	36	634.5	108.25	235	169
Cir131-2009-Pass2-Tron3-Chiro.wav	45.31	-0.57	131	3	2	21.75	243	Lawns	22	585404	2400180	100	179	36	634.5	108.25	235	169
Cir131-2009-Pass2-Tron3-Chiro.wav	47.55	-0.29	131	3	2	21.75	243	Lawns	22	585404	2400180	100	179	36	634.5	108.25	235	169
Cir131-2009-Pass2-Tron3-Chiro.wav	44.95	-0.17	131	3	2	21.75	243	Lawns	22	585404	2400180	100	179	36	634.5	108.25	235	169
Cir131-2009-Pass2-Tron3-Chiro.wav	49.65	0.2	131	3	2	21.75	243	Lawns	22	585404	2400180	100	179	36	634.5	108.25	235	169
Cir131-2009-Pass2-Tron3-Chiro.wav	47.92	-0.14	131	3	2	21.75	243	Lawns	22	585404	2400180	100	179	36	634.5	108.25	235	169
Cir131-2009-Pass2-Tron3-Chiro.wav	45.33	-0.84	131	3	2	21.75	243	Lawns	22	585404	2400180	100	179	36	634.5	108.25	235	169
Cir131-2009-Pass2-Tron3-Chiro.wav	48.76	-0.89	131	3	2	21.75	243	Lawns	22	585404	2400180	100	179	36	634.5	108.25	235	169
Cir131-2009-Pass2-Tron3-Chiro.wav	44.98	-0.85	131	3	2	21.75	243	Lawns	22	585404	2400180	100	179	36	634.5	108.25	235	169
Cir131-2009-Pass2-Tron4-Chiro.wav	45.9	-0.46	131	4	2	21.75	243	Agriculture	41	587446	2401070	102	179.25	35.75	636.75	108.5	234.5	169.5
Cir131-2009-Pass2-Tron4-Chiro.wav	47.35	-2.75	131	4	2	21.75	243	Agriculture	41	587446	2401070	102	179.25	35.75	636.75	108.5	234.5	169.5
Cir131-2009-Pass2-Tron4-Chiro.wav	45.42	-1.18	131	4	2	21.75	243	Agriculture	41	587446	2401070	102	179.25	35.75	636.75	108.5	234.5	169.5
Cir131-2009-Pass2-Tron4-Chiro.wav	45.37	0.56	131	4	2	21.75	243	Forest	20	587632	2401840	111	179.25	35.75	636.75	108.5	234.5	169.5
Cir131-2009-Pass2-Tron4-Chiro.wav	45.14	-0.16	131	4	2	21.75	243	Forest	20	587632	2401840	111	179.25	35.75	636.75	108.5	234.5	169.5
Cir131-2009-Pass1-Tron5-Chiro.wav	45.91	-0.12	131	5	1	10	169	Agriculture	16	587058	2402970	120	177	34	646.6666667	106.6666667	233.3333333	172.3333333
Cir131-2009-Pass1-Tron5-Chiro.wav	45.91	-0.36	131	5	1	10	169	Agriculture	16	587058	2402970	120	177	34	646.6666667	106.6666667	233.3333333	172.3333333
Cir131-2009-Pass1-Tron5-Chiro.wav	46.81	-0.59	131	5	1	10	169	Agriculture	16	587058	2402970	120	177	34	646.6666667	106.6666667	233.3333333	172.3333333
Cir131-2009-Pass1-Tron5-Chiro.wav	46.44	-0.04	131	5	1	10	169	Agriculture	16	587058	2402970	120	177	34	646.6666667	106.6666667	233.3333333	172.3333333
Cir131-2009-Pass1-Tron5-Chiro.wav	47.04	-0.4	131	5	1	10	169	Agriculture	16	587058	2402970	120	177	34	646.6666667	106.6666667	233.3333333	172.3333333
Cir131-2009-Pass1-Tron5-Chiro.wav	45.99	-0.66	131	5	1	10	169	Agriculture	16	587058	2402970	120	177	34	646.6666667	106.6666667	233.3333333	172.3333333
Cir131-2009-Pass1-Tron5-Chiro.wav	46.1	-0.63	131	5	1	10	169	Agriculture	16	587058	2402970	120	177	34	646.6666667	106.6666667	233.3333333	172.3333333
Cir131-2009-Pass1-Tron5-Chiro.wav	46.7	-0.01	131	5	1	10	169	Agriculture	16	587058	2402970	120	177	34	646.6666667	106.6666667	233.3333333	172.3333333
Cir131-2009-Pass2-Tron6-Chiro.wav	46.79	0.04	131	6	2	21.75	243	Agriculture	22	587153	2404090	163	175.6666667	32.66666667	656	105	233.3333333	174.3333333
Cir131-2009-Pass2-Tron6-Chiro.wav	45.99	-1	131	6	2	21.75	243	Agriculture	19	587541	2403980	163	175.6666667	32.66666667	656	105	233.3333333	174.3333333
Cir131-2009-Pass1-Tron6-Chiro.wav	45.47	-0.22	131	6	1	10	169	Agriculture	6	587541	2403980	163	175.6666667	32.66666667	656	105	233.3333333	174.3333333
Cir131-2009-Pass1-Tron6-Chiro.wav	43.77	-0.52	131	6	1	10	169	Agriculture	6	587541	2403980	163	175.6666667	32.66666667	656	105	233.3333333	174.3333333
Cir131-2009-Pass1-Tron6-Chiro.wav	44.38	-0.46	131	6	1	10	169	Agriculture	6	587541	2403980	163	175.6666667	32.66666667	656	105	233.3333333	174.3333333
Cir131-2009-Pass2-Tron6-Chiro.wav	45.32	-1.64	131	6	2	21.75	243	Agriculture	19	587541	2403980	163	175.6666667	32.66666667	656	105	233.3333333	174.3333333
Cir131-2009-Pass1-Tron6-Chiro.wav	47.49	-1.59	131	6	1	10	169	Residential	16	587585	2404400	170	175.6666667	32.66666667	656	105	233.3333333	174.3333333
Cir131-2009-Pass1-Tron6-Chiro.wav	45.67	-0.55	131	6	1	10	169	Residential	16	587585	2404400	170	175.6666667	32.66666667	656	105	233.3333333	174.3333333
Cir131-2009-Pass1-Tron6-Chiro.wav	45.68	-0.93	131	6	1	10	169	Residential	16	587585	2404400	170	175.6666667	32.66666667	656	105	233.3333333	174.3333333
Cir131-2009-Pass2-Tron6-Chiro.wav	45.41	-0.35	131	6	2	21.75	243	Agriculture	19	587541	2403980	163	175.6666667	32.66666667	656	105	233.3333333	174.3333333
Cir131-2009-Pass1-Tron7-Chiro.wav	44.17	-0.95	131	7	1	10	169	Residential	20	584866	2404700	171	174	32	659.5	104	232.25	175
Cir131-2009-Pass2-Tron7-Chiro.wav	44.53	-0.4	131	7	2	21.75	243	Residential	20	584866	2404700	171	174	32	659.5	104	232.25	175
Cir131-2009-Pass1-Tron7-Chiro.wav	45.44	-0.06	131	7	1	10	169	Residential	20	584866	2404700	171	174	32	659.5	104	232.25	175
Cir131-2009-Pass2-Tron7-Chiro.wav	47.79	-2.47	131	7	2	21.75	243	Residential	20	584866	2404700	171	174	32	659.5	104	232.25	175
Cir131-2009-Pass2-Tron7-Chiro.wav	43.81	-0.27	131	7	2	21.75	243	Residential	20	584866	2404700	171	174	32	659.5	104	232.25	175
Cir131-2009-Pass1-Tron7-Chiro.wav	45.3	-1.04	131	7	1	10	169	Residential	20	584866	2404700	171	174	32	659.5	104	232.25	175
Cir131-2009-Pass2-Tron7-Chiro.wav	49.92	-1.51	131	7	2	21.75	243	Residential	20	584866	2404700	171	174	32	659.5	104	232.25	175
Cir131-2009-Pass2-Tron7-Chiro.wav	44.23	-0.69	131	7	2	21.75	243	Residential	20	584866	2404700	171	174	32	659.5	104	232.25	175
Cir131-2009-Pass2-Tron7-Chiro.wav	44.45	-0.78	131	7	2	21.75	243	Residential	20	584866	2404700	171	174	32	659.5	104	232.25	175
Cir131-2009-Pass2-Tron7-Chiro.wav	48.99	0.4	131	7	2	21.75	243	Residential	20	584866	2404700	171	174	32	659.5	104	232.25	175
Cir131-2009-Pass1-Tron7-Chiro.wav	47.65	-1.55	131	7	1	10	169	Residential	20	584866	2404700	171	174	32	659.5	104	232.25	175
Cir131-2009-Pass2-Tron7-Chiro.wav	44.48	-0.6	131	7	2	21.75	243	Forest	22	586337	2405260	169	174	32	659.5	104	232.25	175
Cir131-2009-Pass2-Tron7-Chiro.wav	44.42	-0.22	131	7	2	21.75	243	Residential	20	584866	2404700	171	174	32	659.5	104	232.25	175
Cir131-2009-Pass1-Tron7-Chiro.wav	45.69	-0.97	131	7	1	10	169	Residential	20	584866	2404700	171	174	32	659.5	104	232.25	175
Cir131-2009-Pass1-Tron7-Chiro.wav	46.78	-0.31	131	7	1	10	169	Residential	20	584866	2404700	171	174	32	659.5	104	232.25	175
Cir131-2009-Pass2-Tron7-Chiro.wav	47.54	-2.52	131	7	2	21.75	243	Residential	20	584866	2404700	171	174	32	659.5	104	232.25	175
Cir131-2009-Pass2-Tron7-Chiro.wav	44.95	-0.03	131	7	2	21.75	243	Forest	22	586337	2405260	169	174	32	659.5	104	232.25	175
Cir131-2009-Pass2-Tron7-Chiro.wav	43.27	-0.29	131	7	2	21.75	243	Residential	20	584866	2404700	171	174	32	659.5	104	232.25	175
Cir131-2009-Pass1-Tron7-Chiro.wav	47.27	-4.59	131	7	1	10	169	Residential	20	584866	2404700	171	174	32	659.5	104	232.25	175
Cir131-2009-Pass1-Tron7-Chiro.wav	45.17	-0.99	131	7	1	10	169	Residential	20	584866	2404700	171	174	32	659.5	104	232.25	175
Cir131-2009-Pass1-Tron7-Chiro.wav	45.68	-0.38	131	7	1	10	169	Residential	20	584866	2404700	171	174	32	659.5	104	232.25	175
Cir131-2009-Pass1-Tron8-Chiro.wav	47.89	-0.23	131	8	1	10	169	Residential	6	583367	2405200	161	173.75	32	656	103.5	231.5	175
Cir131-2009-Pass2-Tron8-Chiro.wav	43.74	-0.41	131	8	2	21.75	243	Forest	20	582455	2405110	134	173.75	32	656	103.5	231.5	175
Cir131-2009-Pass2-Tron8-Chiro.wav	47.01	-0.74	131	8	2	21.75	243	Residential	41	583024	2405360	163	173.75	32	656	103.5	231.5	175
Cir131-2009-Pass2-Tron8-Chiro.wav	46.62	0.17	131	8	2	21.75	243	Residential	41	583024	2405360	163	173.75	32	656	103.5	231.5	175
Cir131-2009-Pass2-Tron8-Chiro.wav	48.48	-1.08	131	8	2	21.75	243	Residential	41	583024	2405360	163	173.75	32	656	103.5	231.5	175
Cir131-2009-Pass2-Tron8-Chiro.wav	47.87	-0.52	131	8	2	21.75	243	Residential	19	583367	2405200	161	173.75	32	656	103.5	231.5	175
Cir131-2009-Pass1-Tron8-Chiro.wav	44.04	-1.54	131	8	1	10	169	Forest	20	582455	2405110	134	173.75	32	656	103.5	231.5	175
Cir131-2009-Pass2-Tron8-Chiro.wav	43.18	-0.39	131	8	2	21.75	243	Forest	20	582455	2405110	134	173.75	32	656	103.5	231.5	175
Cir131-2009-Pass2-Tron8-Chiro.wav	46.28	-1	131	8	2	21.75	243	Residential	41	583024	2405360	163	173.75	32	656	103.5	231.5	175
Cir131-2009-Pass2-Tron8-Chiro.wav	47.66	-1.15	131	8	2	21.75	243	Residential	41	583024	2405360	163	173.75	32	656	103.5	231.5	175
Cir131-2009-Pass2-Tron8-Chiro.wav	49.13	-0.03	131	8	2	21.75	243	Forest	20	582455	2405110	134	173.75	32	656	103.5	231.5	175
Cir131-2009-Pass2-Tron8-Chiro.wav	47.45	-1.46	131	8	2	21.75	243	Forest	24	582706	2405370	160	173.75	32	656	103.5	231.5	175
Cir131-2009-Pass1-Tron8-Chiro.wav	42.95	-0.31	131	8	1	10	169	Forest	16	582706	2405370	160	173.75	32	656	103.5	231.5	175
Cir131-2009-Pass2-Tron8-Chiro.wav	48.69	-1.16	131	8	2	21.75	243	Residential	41	583024	2405360	163	173.75	32	656	103.5	231.5	175
Cir131-2009-Pass2-Tron8-Chiro.wav	43.96	-0.28	131	8	2	21.75	243	Agriculture	22	583688	2404970	150	173.75	32	656	103.5	231.5	175
Cir131-2009-Pass2-Tron8-Chiro.wav	43.33	-0.16	131	8	2	21.75	243	Agriculture	22	583688	2404970	150	173.75	32	656	103.5	231.5	175
Cir131-2009-Pass2-Tron8-Chiro.wav	42.71	-0.26	131	8	2	21.75	243	Forest	20	582455	2405110	134	173.75	32	656	103.5	231.5	175
Cir131-2009-Pass2-Tron8-Chiro.wav	48.06	-0.69	131	8	2	21.75	243	Residential	19	583367	2405200	161	173.75	32	656	103.5	231.5	175
Cir131-2009-Pass2-Tron8-Chiro.wav	44.16	-0.52	131	8	2	21.75	243	Residential	41	583024	2405360	163	173.75	32	656	103.5	231.5	175
Cir131-2009-Pass2-Tron8-Chiro.wav	47.85	-0.98	131	8	2	21.75	243	Residential	19	583367	2405200	161	173.75	32	656	103.5	231.5	175
Cir131-2009-Pass2-Tron8-Chiro.wav	46.9	-0.92	131	8	2	21.75	243	Residential	41	583024	2405360	163	173.75	32	656	103.5	231.5	175
Cir131-2009-Pass2-Tron8-Chiro.wav	44.47	-0.33	131	8	2	21.75	243	Forest	20	582455	2405110	134	173.75	32	656	103.5	231.5	175
Cir131-2009-Pass2-Tron8-Chiro.wav	47.46	-0.37	131	8	2	21.75	243	Residential	41	583024	2405360	163	173.75	32	656	103.5	231.5	175
Cir131-2009-Pass2-Tron8-Chiro.wav	45.9	-1.91	131	8	2	21.75	243	Residential	41	583024	2405360	163	173.75	32	656	103.5	231.5	175
Cir131-2009-Pass2-Tron8-Chiro.wav	48.62	-1.47	131	8	2	21.75	243	Residential	41	583024	2405360	163	173.75	32	656	103.5	231.5	175
Cir131-2009-Pass2-Tron8-Chiro.wav	43.36	-0.3	131	8	2	21.75	243	Forest	20	582455	2405110	134	173.75	32	656	103.5	231.5	175
Cir131-2009-Pass1-Tron8-Chiro.wav	50.56	-1.25	131	8	1	10	169	Residential	3	583024	2405360	163	173.75	32	656	103.5	231.5	175
Cir131-2009-Pass2-Tron8-Chiro.wav	45.77	-0.72	131	8	2	21.75	243	Residential	41	583024	2405360	163	173.75	32	656	103.5	231.5	175
Cir131-2009-Pass2-Tron8-Chiro.wav	48.77	-0.81	131	8	2	21.75	243	Residential	41	583024	2405360	163	173.75	32	656	103.5	231.5	175
Cir131-2009-Pass1-Tron8-Chiro.wav	51.29	-1.85	131	8	1	10	169	Residential	3	583024	2405360	163	173.75	32	656	103.5	231.5	175
Cir131-2009-Pass2-Tron8-Chiro.wav	44.64	-0.65	131	8	2	21.75	243	Residential	41	583024	2405360	163	173.75	32	656	103.5	231.5	175
Cir131-2009-Pass2-Tron8-Chiro.wav	47.58	-0.58	131	8	2	21.75	243	Forest	20	582455	2405110	134	173.75	32	656	103.5	231.5	175
Cir131-2009-Pass2-Tron8-Chiro.wav	48.1	0.02	131	8	2	21.75	243	Forest	20	582455	2405110	134	173.75	32	656	103.5	231.5	175
Cir131-2009-Pass2-Tron8-Chiro.wav	45.92	-1.49	131	8	2	21.75	243	Residential	41	583024	2405360	163	173.75	32	656	103.5	231.5	175
Cir131-2009-Pass2-Tron9-Chiro.wav	45.26	-0.48	131	9	2	21.75	243	Agriculture	41	583043	2404040	124	177	34.33333333	643	106.3333333	233.6666667	171.3333333
Cir131-2009-Pass2-Tron9-Chiro.wav	46.91	-0.46	131	9	2	21.75	243	Agriculture	19	582747	2404330	129	177	34.33333333	643	106.3333333	233.6666667	171.3333333
Cir131-2009-Pass2-Tron9-Chiro.wav	47.04	-0.28	131	9	2	21.75	243	Agriculture	19	582747	2404330	129	177	34.33333333	643	106.3333333	233.6666667	171.3333333
Cir131-2009-Pass2-Tron9-Chiro.wav	45.44	-0.9	131	9	2	21.75	243	Agriculture	41	583043	2404040	124	177	34.33333333	643	106.3333333	233.6666667	171.3333333
Cir131-2009-Pass2-Tron9-Chiro.wav	44.2	-0.74	131	9	2	21.75	243	Agriculture	41	583043	2404040	124	177	34.33333333	643	106.3333333	233.6666667	171.3333333
Cir131-2009-Pass2-Tron9-Chiro.wav	45.42	-0.97	131	9	2	21.75	243	Agriculture	41	583043	2404040	124	177	34.33333333	643	106.3333333	233.6666667	171.3333333
Cir131-2009-Pass2-Tron9-Chiro.wav	46.35	-0.39	131	9	2	21.75	243	Agriculture	19	582747	2404330	129	177	34.33333333	643	106.3333333	233.6666667	171.3333333
Cir131-2009-Pass2-Tron9-Chiro.wav	47.46	-0.25	131	9	2	21.75	243	Agriculture	19	582747	2404330	129	177	34.33333333	643	106.3333333	233.6666667	171.3333333
Cir131-2009-Pass2-Tron9-Chiro.wav	45.58	-0.39	131	9	2	21.75	243	Agriculture	19	582747	2404330	129	177	34.33333333	643	106.3333333	233.6666667	171.3333333
Cir131-2009-Pass2-Tron9-Chiro.wav	47.43	-0.29	131	9	2	21.75	243	Agriculture	19	582747	2404330	129	177	34.33333333	643	106.3333333	233.6666667	171.3333333
Cir14-2009-Pass2-Tron1-Chiro.wav	46.1	-0.54	14	1	2	15	237	Forest	14	621669	2376960	130	180	33	658	107.75	243	175
Cir14-2009-Pass2-Tron1-Chiro.wav	45.19	-0.89	14	1	2	15	237	Forest	14	621669	2376960	130	180	33	658	107.75	243	175
Cir14-2009-Pass2-Tron1-Chiro.wav	45.61	-0.96	14	1	2	15	237	Forest	14	621669	2376960	130	180	33	658	107.75	243	175
Cir14-2009-Pass2-Tron4-Chiro.wav	48.97	-0.84	14	4	2	15	237	Agriculture	9	618171	2372280	121	181	34	652	109	243	173.25
Cir14-2009-Pass2-Tron4-Chiro.wav	50.01	-2.77	14	4	2	15	237	Agriculture	9	618171	2372280	121	181	34	652	109	243	173.25
Cir14-2009-Pass2-Tron4-Chiro.wav	50.07	-4.11	14	4	2	15	237	Agriculture	9	618171	2372280	121	181	34	652	109	243	173.25
Cir14-2009-Pass1-Tron5-Chiro.wav	43.49	-0.38	14	5	1	19	201	Residential	5	616811	2373580	108	180.6666667	34	652.6666667	108.6666667	242.3333333	174
Cir14-2009-Pass2-Tron6-Chiro.wav	49.87	-2.37	14	6	2	15	237	Forest	3	616844	2376190	98	181.5	35	644.75	109.5	242.5	173.25
Cir14-2009-Pass2-Tron6-Chiro.wav	48.89	-1.37	14	6	2	15	237	Forest	14	616241	2377250	74	181.5	35	644.75	109.5	242.5	173.25
Cir14-2009-Pass2-Tron6-Chiro.wav	47.7	-1.31	14	6	2	15	237	Forest	14	616241	2377250	74	181.5	35	644.75	109.5	242.5	173.25
Cir14-2009-Pass2-Tron6-Chiro.wav	50.04	-2.79	14	6	2	15	237	Forest	3	616844	2376190	98	181.5	35	644.75	109.5	242.5	173.25
Cir14-2009-Pass2-Tron7-Chiro.wav	48.39	-0.07	14	7	2	15	237	Residential	2	616874	2379280	75	183	36	638.6666667	111	243	171
Cir14-2009-Pass2-Tron8-Chiro.wav	46.22	-1.58	14	8	2	15	237	Agriculture	14	617235	2382070	77	183.75	36.25	636.25	111	242.75	169.75
Cir14-2009-Pass2-Tron8-Chiro.wav	47.57	-0.87	14	8	2	15	237	Residential	2	616639	2382160	73	183.75	36.25	636.25	111	242.75	169.75
Cir14-2009-Pass1-Tron8-Chiro.wav	47.17	-0.16	14	8	1	19	201	Residential	1	616639	2382160	73	183.75	36.25	636.25	111	242.75	169.75
Cir14-2009-Pass2-Tron8-Chiro.wav	44.26	-1	14	8	2	15	237	Residential	9	616894	2382250	74	183.75	36.25	636.25	111	242.75	169.75
Cir14-2009-Pass2-Tron8-Chiro.wav	44.82	-1.3	14	8	2	15	237	Agriculture	14	617235	2382070	77	183.75	36.25	636.25	111	242.75	169.75
Cir14-2009-Pass2-Tron8-Chiro.wav	47.77	-0.16	14	8	2	15	237	Residential	9	616894	2382250	74	183.75	36.25	636.25	111	242.75	169.75
Cir14-2009-Pass2-Tron8-Chiro.wav	46.56	-0.74	14	8	2	15	237	Residential	9	616894	2382250	74	183.75	36.25	636.25	111	242.75	169.75
Cir14-2009-Pass2-Tron8-Chiro.wav	46.37	-0.65	14	8	2	15	237	Residential	9	616894	2382250	74	183.75	36.25	636.25	111	242.75	169.75
Cir14-2009-Pass2-Tron8-Chiro.wav	48.4	-0.29	14	8	2	15	237	Residential	9	616894	2382250	74	183.75	36.25	636.25	111	242.75	169.75
Cir14-2009-Pass2-Tron8-Chiro.wav	46.11	-0.7	14	8	2	15	237	Residential	9	616894	2382250	74	183.75	36.25	636.25	111	242.75	169.75
Cir14-2009-Pass2-Tron8-Chiro.wav	46.38	-0.63	14	8	2	15	237	Agriculture	14	617235	2382070	77	183.75	36.25	636.25	111	242.75	169.75
Cir14-2009-Pass2-Tron8-Chiro.wav	48.99	-0.83	14	8	2	15	237	Agriculture	14	617235	2382070	77	183.75	36.25	636.25	111	242.75	169.75
Cir14-2009-Pass2-Tron8-Chiro.wav	48.24	-0.77	14	8	2	15	237	Agriculture	14	617235	2382070	77	183.75	36.25	636.25	111	242.75	169.75
Cir14-2009-Pass2-Tron8-Chiro.wav	46.9	-0.71	14	8	2	15	237	Agriculture	14	617235	2382070	77	183.75	36.25	636.25	111	242.75	169.75
Cir14-2009-Pass2-Tron8-Chiro.wav	49.67	-2.21	14	8	2	15	237	Agriculture	14	617235	2382070	77	183.75	36.25	636.25	111	242.75	169.75
Cir14-2009-Pass2-Tron8-Chiro.wav	48.97	-1.99	14	8	2	15	237	Agriculture	14	617235	2382070	77	183.75	36.25	636.25	111	242.75	169.75
Cir14-2009-Pass1-Tron8-Chiro.wav	48.85	-0.11	14	8	1	19	201	Agriculture	5	616573	2381780	74	183.75	36.25	636.25	111	242.75	169.75
Cir14-2009-Pass2-Tron8-Chiro.wav	48.83	-1.48	14	8	2	15	237	Agriculture	14	617235	2382070	77	183.75	36.25	636.25	111	242.75	169.75
Cir14-2009-Pass1-Tron9-Chiro.wav	46.01	-0.93	14	9	1	19	201	Residential	5	618770	2381310	80	182.5	35.5	641	110.25	243	171
Cir14-2009-Pass2-Tron9-Chiro.wav	48.14	-4.54	14	9	2	15	237	Residential	3	618413	2381500	79	182.5	35.5	641	110.25	243	171
Cir14-2009-Pass2-Tron9-Chiro.wav	45.86	-1.23	14	9	2	15	237	Residential	3	618413	2381500	79	182.5	35.5	641	110.25	243	171
Cir14-2009-Pass2-Tron9-Chiro.wav	46.16	-1.56	14	9	2	15	237	Residential	3	618413	2381500	79	182.5	35.5	641	110.25	243	171
Cir14-2009-Pass1-Tron9-Chiro.wav	45.79	-0.81	14	9	1	19	201	Residential	5	618770	2381310	80	182.5	35.5	641	110.25	243	171
Cir14-2009-Pass1-Tron9-Chiro.wav	46.51	-0.09	14	9	1	19	201	Residential	5	618770	2381310	80	182.5	35.5	641	110.25	243	171
Cir144-2009-pass2-tron1-chiro.wav	47.14	0.07	144	1	2	20	229	Bushes	14	360602	1931300	65	192.6666667	58.66666667	1019.333333	126.6666667	245.6666667	321
Cir144-2009-pass2-tron10-chiro.wav	49.96	-0.26	144	10	2	20	229	Forest	9	354205	1930740	55	192.5	60.25	1042.5	127.25	243.5	331
Cir144-2009-pass1-tron10-chiro.wav	44.4	-1.01	144	10	1	17.5	166	Forest	23	353915	1931020	55	192.5	60.25	1042.5	127.25	243.5	331
Cir144-2009-pass1-tron10-chiro.wav	44.74	-0.33	144	10	1	17.5	166	Forest	23	353915	1931020	55	192.5	60.25	1042.5	127.25	243.5	331
Cir144-2009-pass1-tron10-chiro.wav	46.52	-0.47	144	10	1	17.5	166	Forest	23	353915	1931020	55	192.5	60.25	1042.5	127.25	243.5	331
Cir144-2009-pass1-tron10-chiro.wav	49.25	-5.38	144	10	1	17.5	166	Residential	14	353725	1931370	50	192.5	60.25	1042.5	127.25	243.5	331
Cir144-2009-pass1-tron10-chiro.wav	49.64	-0.15	144	10	1	17.5	166	Forest	23	353915	1931020	55	192.5	60.25	1042.5	127.25	243.5	331
Cir144-2009-pass1-tron10-chiro.wav	45.38	-1.18	144	10	1	17.5	166	Forest	23	353915	1931020	55	192.5	60.25	1042.5	127.25	243.5	331
Cir144-2009-pass1-tron10-chiro.wav	49.43	-0.7	144	10	1	17.5	166	Forest	23	353915	1931020	55	192.5	60.25	1042.5	127.25	243.5	331
Cir144-2009-pass1-tron10-chiro.wav	48.4	-1.1	144	10	1	17.5	166	Forest	23	353915	1931020	55	192.5	60.25	1042.5	127.25	243.5	331
Cir144-2009-pass1-tron10-chiro.wav	45.27	-1.52	144	10	1	17.5	166	Forest	23	353915	1931020	55	192.5	60.25	1042.5	127.25	243.5	331
Cir144-2009-pass1-tron10-chiro.wav	44.38	-2.36	144	10	1	17.5	166	Forest	23	353915	1931020	55	192.5	60.25	1042.5	127.25	243.5	331
Cir144-2009-pass1-tron10-chiro.wav	46.42	-0.1	144	10	1	17.5	166	Forest	23	353915	1931020	55	192.5	60.25	1042.5	127.25	243.5	331
Cir144-2009-pass1-tron10-chiro.wav	44.77	-1.14	144	10	1	17.5	166	Forest	23	353915	1931020	55	192.5	60.25	1042.5	127.25	243.5	331
Cir144-2009-pass1-tron10-chiro.wav	48.27	-0.99	144	10	1	17.5	166	Forest	23	353915	1931020	55	192.5	60.25	1042.5	127.25	243.5	331
Cir144-2009-pass1-tron10-chiro.wav	44.76	-0.29	144	10	1	17.5	166	Forest	23	353915	1931020	55	192.5	60.25	1042.5	127.25	243.5	331
Cir144-2009-pass1-tron10-chiro.wav	49.58	-1.16	144	10	1	17.5	166	Forest	23	353915	1931020	55	192.5	60.25	1042.5	127.25	243.5	331
Cir144-2009-pass1-tron10-chiro.wav	46.6	-0.06	144	10	1	17.5	166	Forest	23	353915	1931020	55	192.5	60.25	1042.5	127.25	243.5	331
Cir144-2009-pass2-tron2-chiro.wav	46.41	-1.7	144	2	2	20	229	Forest	14	362193	1934330	62	193	58	1013.75	126	246	320.5
Cir144-2009-pass2-tron2-chiro.wav	47.4	-0.4	144	2	2	20	229	Forest	12	361973	1935030	60	193	58	1013.75	126	246	320.5
Cir144-2009-pass2-tron2-chiro.wav	46.08	-0.64	144	2	2	20	229	Forest	14	362193	1934330	62	193	58	1013.75	126	246	320.5
Cir144-2009-pass2-tron2-chiro.wav	45.83	-0.1	144	2	2	20	229	Bushes	7	361413	1935580	59	193	58	1013.75	126	246	320.5
Cir144-2009-pass2-tron2-chiro.wav	46.7	-0.26	144	2	2	20	229	Forest	14	362193	1934330	62	193	58	1013.75	126	246	320.5
Cir144-2009-pass2-tron2-chiro.wav	45.33	-0.19	144	2	2	20	229	Bushes	7	361413	1935580	59	193	58	1013.75	126	246	320.5
Cir144-2009-pass2-tron2-chiro.wav	47.24	-0.22	144	2	2	20	229	Forest	14	362193	1934330	62	193	58	1013.75	126	246	320.5
Cir144-2009-pass2-tron5-chiro.wav	50.88	-0.2	144	5	2	20	229	Forest	9	358636	1939910	54	193	59.25	1018	126.5	244.5	322.75
Cir144-2009-pass2-tron5-chiro.wav	43.41	-0.23	144	5	2	20	229	Lawns	9	359279	1939680	56	193	59.25	1018	126.5	244.5	322.75
Cir144-2009-pass2-tron5-chiro.wav	43.52	-0.27	144	5	2	20	229	Lawns	9	359279	1939680	56	193	59.25	1018	126.5	244.5	322.75
Cir144-2009-pass2-tron5-chiro.wav	49.49	-1.25	144	5	2	20	229	Forest	9	358636	1939910	54	193	59.25	1018	126.5	244.5	322.75
Cir144-2009-pass2-tron6-chiro.wav	47.82	-1.24	144	6	2	20	229	Forest	12	355966	1940600	49	192.75	60	1025.5	127	243.25	325.5
Cir144-2009-pass2-tron6-chiro.wav	47.58	0.52	144	6	2	20	229	Residential	14	356730	1940800	53	192.75	60	1025.5	127	243.25	325.5
Cir144-2009-pass2-tron6-chiro.wav	49.08	-0.36	144	6	2	20	229	Forest	9	355580	1940510	47	192.75	60	1025.5	127	243.25	325.5
Cir144-2009-pass1-tron6-chiro.wav	47.16	-0.35	144	6	1	17.5	166	Forest	18	355580	1940510	47	192.75	60	1025.5	127	243.25	325.5
Cir144-2009-pass1-tron6-chiro.wav	46.05	-2.52	144	6	1	17.5	166	Forest	18	355580	1940510	47	192.75	60	1025.5	127	243.25	325.5
Cir144-2009-pass1-tron6-chiro.wav	47.24	-2.07	144	6	1	17.5	166	Forest	18	355580	1940510	47	192.75	60	1025.5	127	243.25	325.5
Cir144-2009-pass1-tron6-chiro.wav	46.06	-0.78	144	6	1	17.5	166	Young_forest	12	355208	1940360	44	192.75	60	1025.5	127	243.25	325.5
Cir144-2009-pass1-tron6-chiro.wav	46.8	-1.21	144	6	1	17.5	166	Young_forest	12	355208	1940360	44	192.75	60	1025.5	127	243.25	325.5
Cir144-2009-pass2-tron6-chiro.wav	44.52	-0.39	144	6	2	20	229	Residential	14	356730	1940800	53	192.75	60	1025.5	127	243.25	325.5
Cir144-2009-pass1-tron6-chiro.wav	44.27	-0.86	144	6	1	17.5	166	Forest	18	355580	1940510	47	192.75	60	1025.5	127	243.25	325.5
Cir144-2009-pass1-tron6-chiro.wav	44.8	-0.67	144	6	1	17.5	166	Forest	18	355580	1940510	47	192.75	60	1025.5	127	243.25	325.5
Cir144-2009-pass1-tron6-chiro.wav	46.18	-0.58	144	6	1	17.5	166	Forest	18	355580	1940510	47	192.75	60	1025.5	127	243.25	325.5
Cir144-2009-pass2-tron6-chiro.wav	50.49	-1.22	144	6	2	20	229	Forest	9	355580	1940510	47	192.75	60	1025.5	127	243.25	325.5
Cir144-2009-pass1-tron6-chiro.wav	47.38	-3.22	144	6	1	17.5	166	Residential	14	356346	1940690	51	192.75	60	1025.5	127	243.25	325.5
Cir144-2009-pass2-tron6-chiro.wav	45.99	-0.57	144	6	2	20	229	Forest	9	355580	1940510	47	192.75	60	1025.5	127	243.25	325.5
Cir144-2009-pass1-tron6-chiro.wav	46.25	-1.08	144	6	1	17.5	166	Residential	14	356346	1940690	51	192.75	60	1025.5	127	243.25	325.5
Cir144-2009-pass1-tron6-chiro.wav	46.38	-1.9	144	6	1	17.5	166	Forest	18	355580	1940510	47	192.75	60	1025.5	127	243.25	325.5
Cir144-2009-pass2-tron6-chiro.wav	45.49	-0.14	144	6	2	20	229	Residential	14	356730	1940800	53	192.75	60	1025.5	127	243.25	325.5
Cir144-2009-pass1-tron6-chiro.wav	44.1	-0.85	144	6	1	17.5	166	Forest	23	355966	1940600	49	192.75	60	1025.5	127	243.25	325.5
Cir144-2009-pass2-tron6-chiro.wav	47.8	-1.34	144	6	2	20	229	Forest	12	355966	1940600	49	192.75	60	1025.5	127	243.25	325.5
Cir144-2009-pass1-tron6-chiro.wav	47.86	-4.78	144	6	1	17.5	166	Residential	14	356346	1940690	51	192.75	60	1025.5	127	243.25	325.5
Cir144-2009-pass2-tron6-chiro.wav	45.41	0.33	144	6	2	20	229	Residential	14	356730	1940800	53	192.75	60	1025.5	127	243.25	325.5
Cir144-2009-pass1-tron6-chiro.wav	45.5	-0.51	144	6	1	17.5	166	Residential	14	356346	1940690	51	192.75	60	1025.5	127	243.25	325.5
Cir144-2009-pass1-tron6-chiro.wav	46.34	-2.09	144	6	1	17.5	166	Residential	14	356346	1940690	51	192.75	60	1025.5	127	243.25	325.5
Cir144-2009-pass1-tron6-chiro.wav	45.96	-1.39	144	6	1	17.5	166	Young_forest	12	355208	1940360	44	192.75	60	1025.5	127	243.25	325.5
Cir144-2009-pass1-tron6-chiro.wav	47.7	-2.98	144	6	1	17.5	166	Residential	14	356346	1940690	51	192.75	60	1025.5	127	243.25	325.5
Cir144-2009-pass2-tron6-chiro.wav	49.28	-0.88	144	6	2	20	229	Forest	12	355966	1940600	49	192.75	60	1025.5	127	243.25	325.5
Cir144-2009-pass2-tron6-chiro.wav	44.44	-0.08	144	6	2	20	229	Residential	14	356730	1940800	53	192.75	60	1025.5	127	243.25	325.5
Cir144-2009-pass1-tron7-chiro.wav	45.25	-0.35	144	7	1	17.5	166	Residential	21	353916	1939520	40	192.3333333	61	1033.666667	127	242	329
Cir144-2009-pass1-tron7-chiro.wav	46.82	-0.11	144	7	1	17.5	166	Residential	21	353916	1939520	40	192.3333333	61	1033.666667	127	242	329
Cir144-2009-pass1-tron7-chiro.wav	44.45	-0.12	144	7	1	17.5	166	Residential	21	353916	1939520	40	192.3333333	61	1033.666667	127	242	329
Cir144-2009-pass1-tron7-chiro.wav	46.13	-0.33	144	7	1	17.5	166	Residential	21	353916	1939520	40	192.3333333	61	1033.666667	127	242	329
Cir144-2009-pass2-tron7-chiro.wav	46.51	-0.26	144	7	2	20	229	Forest	9	353867	1939200	40	192.3333333	61	1033.666667	127	242	329
Cir144-2009-pass1-tron7-chiro.wav	45.18	-0.77	144	7	1	17.5	166	Residential	21	353916	1939520	40	192.3333333	61	1033.666667	127	242	329
Cir144-2009-pass1-tron7-chiro.wav	46.72	0.36	144	7	1	17.5	166	Residential	21	353916	1939520	40	192.3333333	61	1033.666667	127	242	329
Cir144-2009-pass1-tron7-chiro.wav	44.31	-0.43	144	7	1	17.5	166	Residential	21	353916	1939520	40	192.3333333	61	1033.666667	127	242	329
Cir144-2009-pass1-tron7-chiro.wav	44.68	-1.26	144	7	1	17.5	166	Forest	14	353867	1939200	40	192.3333333	61	1033.666667	127	242	329
Cir144-2009-pass1-tron7-chiro.wav	45.77	-1.82	144	7	1	17.5	166	Residential	21	353916	1939520	40	192.3333333	61	1033.666667	127	242	329
Cir144-2009-pass2-tron7-chiro.wav	47.32	-0.28	144	7	2	20	229	Forest	9	353867	1939200	40	192.3333333	61	1033.666667	127	242	329
Cir144-2009-pass1-tron7-chiro.wav	43.64	-0.23	144	7	1	17.5	166	Residential	21	353916	1939520	40	192.3333333	61	1033.666667	127	242	329
Cir144-2009-pass1-tron7-chiro.wav	46.95	0.08	144	7	1	17.5	166	Residential	21	353916	1939520	40	192.3333333	61	1033.666667	127	242	329
Cir144-2009-pass1-tron7-chiro.wav	46.3	-0.55	144	7	1	17.5	166	Forest	14	353867	1939200	40	192.3333333	61	1033.666667	127	242	329
Cir144-2009-pass1-tron7-chiro.wav	45.78	-0.9	144	7	1	17.5	166	Residential	21	353916	1939520	40	192.3333333	61	1033.666667	127	242	329
Cir144-2009-pass2-tron7-chiro.wav	46.7	-0.49	144	7	2	20	229	Forest	9	353867	1939200	40	192.3333333	61	1033.666667	127	242	329
Cir144-2009-pass1-tron7-chiro.wav	47.02	-0.16	144	7	1	17.5	166	Forest	14	353867	1939200	40	192.3333333	61	1033.666667	127	242	329
Cir144-2009-pass1-tron8-chiro.wav	44.72	-1.7	144	8	1	17.5	166	Young_forest	21	353517	1936960	47	192.6666667	60.66666667	1037	127.6666667	243	328
Cir144-2009-pass1-tron8-chiro.wav	43.25	-0.32	144	8	1	17.5	166	Bushes	23	353473	1936150	46	192.6666667	60.66666667	1037	127.6666667	243	328
Cir144-2009-pass2-tron8-chiro.wav	46.35	0.03	144	8	2	20	229	Bushes	12	353473	1936150	46	192.6666667	60.66666667	1037	127.6666667	243	328
Cir144-2009-pass2-tron8-chiro.wav	49.18	-3.7	144	8	2	20	229	Forest	9	353493	1936560	48	192.6666667	60.66666667	1037	127.6666667	243	328
Cir144-2009-pass2-tron8-chiro.wav	46.39	-0.1	144	8	2	20	229	Bushes	12	353473	1936150	46	192.6666667	60.66666667	1037	127.6666667	243	328
Cir144-2009-pass1-tron8-chiro.wav	46.86	-0.45	144	8	1	17.5	166	Bushes	23	353473	1936150	46	192.6666667	60.66666667	1037	127.6666667	243	328
Cir144-2009-pass1-tron8-chiro.wav	46.41	-1.24	144	8	1	17.5	166	Young_forest	18	353541	1935780	47	192.6666667	60.66666667	1037	127.6666667	243	328
Cir144-2009-pass2-tron8-chiro.wav	45.84	-0.71	144	8	2	20	229	Young_forest	9	353541	1935780	47	192.6666667	60.66666667	1037	127.6666667	243	328
Cir144-2009-pass1-tron8-chiro.wav	47.52	-0.51	144	8	1	17.5	166	Young_forest	21	353517	1936960	47	192.6666667	60.66666667	1037	127.6666667	243	328
Cir144-2009-pass2-tron8-chiro.wav	49.42	-0.47	144	8	2	20	229	Forest	9	353493	1936560	48	192.6666667	60.66666667	1037	127.6666667	243	328
Cir144-2009-pass2-tron8-chiro.wav	51.48	-3.59	144	8	2	20	229	Bushes	12	353473	1936150	46	192.6666667	60.66666667	1037	127.6666667	243	328
Cir144-2009-pass2-tron8-chiro.wav	48.98	-0.46	144	8	2	20	229	Bushes	12	353473	1936150	46	192.6666667	60.66666667	1037	127.6666667	243	328
Cir144-2009-pass2-tron8-chiro.wav	49.29	-0.12	144	8	2	20	229	Forest	9	353493	1936560	48	192.6666667	60.66666667	1037	127.6666667	243	328
Cir144-2009-pass2-tron8-chiro.wav	46.81	0.23	144	8	2	20	229	Bushes	12	353473	1936150	46	192.6666667	60.66666667	1037	127.6666667	243	328
Cir144-2009-pass1-tron8-chiro.wav	43.39	-0.05	144	8	1	17.5	166	Young_forest	18	353541	1935780	47	192.6666667	60.66666667	1037	127.6666667	243	328
Cir144-2009-pass1-tron8-chiro.wav	46.05	-0.17	144	8	1	17.5	166	Young_forest	18	353541	1935780	47	192.6666667	60.66666667	1037	127.6666667	243	328
Cir144-2009-pass1-tron8-chiro.wav	46.51	-0.5	144	8	1	17.5	166	Young_forest	21	353517	1936960	47	192.6666667	60.66666667	1037	127.6666667	243	328
Cir144-2009-pass1-tron8-chiro.wav	48.68	-0.68	144	8	1	17.5	166	Residential	12	353625	1935390	47	192.6666667	60.66666667	1037	127.6666667	243	328
Cir144-2009-pass2-tron8-chiro.wav	48.75	-2.38	144	8	2	20	229	Residential	7	353625	1935390	47	192.6666667	60.66666667	1037	127.6666667	243	328
Cir144-2009-pass1-tron8-chiro.wav	46.1	-0.28	144	8	1	17.5	166	Bushes	23	353473	1936150	46	192.6666667	60.66666667	1037	127.6666667	243	328
Cir144-2009-pass2-tron8-chiro.wav	47	-1.25	144	8	2	20	229	Bushes	12	353473	1936150	46	192.6666667	60.66666667	1037	127.6666667	243	328
Cir144-2009-pass2-tron8-chiro.wav	48.21	-0.39	144	8	2	20	229	Bushes	12	353473	1936150	46	192.6666667	60.66666667	1037	127.6666667	243	328
Cir144-2009-pass1-tron8-chiro.wav	49.75	-2.69	144	8	1	17.5	166	Residential	12	353625	1935390	47	192.6666667	60.66666667	1037	127.6666667	243	328
Cir144-2009-pass1-tron8-chiro.wav	42.27	-0.19	144	8	1	17.5	166	Bushes	23	353473	1936150	46	192.6666667	60.66666667	1037	127.6666667	243	328
Cir144-2009-pass1-tron8-chiro.wav	50.33	0.36	144	8	1	17.5	166	Residential	12	353625	1935390	47	192.6666667	60.66666667	1037	127.6666667	243	328
Cir144-2009-pass1-tron8-chiro.wav	46.19	-0.48	144	8	1	17.5	166	Young_forest	21	353517	1936960	47	192.6666667	60.66666667	1037	127.6666667	243	328
Cir144-2009-pass1-tron8-chiro.wav	46.12	-0.5	144	8	1	17.5	166	Young_forest	18	353541	1935780	47	192.6666667	60.66666667	1037	127.6666667	243	328
Cir144-2009-pass1-tron8-chiro.wav	49.45	-1.03	144	8	1	17.5	166	Residential	12	353625	1935390	47	192.6666667	60.66666667	1037	127.6666667	243	328
Cir144-2009-pass1-tron8-chiro.wav	45.48	-0.52	144	8	1	17.5	166	Young_forest	18	353541	1935780	47	192.6666667	60.66666667	1037	127.6666667	243	328
Cir144-2009-pass1-tron8-chiro.wav	47.56	-0.52	144	8	1	17.5	166	Residential	12	353625	1935390	47	192.6666667	60.66666667	1037	127.6666667	243	328
Cir144-2009-pass2-tron8-chiro.wav	49.22	-0.8	144	8	2	20	229	Residential	7	353625	1935390	47	192.6666667	60.66666667	1037	127.6666667	243	328
Cir144-2009-pass1-tron8-chiro.wav	48.5	-1.41	144	8	1	17.5	166	Residential	12	353625	1935390	47	192.6666667	60.66666667	1037	127.6666667	243	328
Cir144-2009-pass1-tron8-chiro.wav	49.71	-1.27	144	8	1	17.5	166	Residential	12	353625	1935390	47	192.6666667	60.66666667	1037	127.6666667	243	328
Cir144-2009-pass1-tron8-chiro.wav	47.84	-1.14	144	8	1	17.5	166	Residential	12	353625	1935390	47	192.6666667	60.66666667	1037	127.6666667	243	328
Cir144-2009-pass1-tron8-chiro.wav	48.32	-0.95	144	8	1	17.5	166	Residential	12	353625	1935390	47	192.6666667	60.66666667	1037	127.6666667	243	328
Cir144-2009-pass1-tron9-chiro.wav	45.01	-0.8	144	9	1	17.5	166	Forest	21	353473	1933830	44	192.5	60	1042.25	127	242	331.5
Cir144-2009-pass1-tron9-chiro.wav	45.56	0.03	144	9	1	17.5	166	Residential	18	352906	1933040	50	192.5	60	1042.25	127	242	331.5
Cir144-2009-pass2-tron9-chiro.wav	44.88	0.13	144	9	2	20	229	Forest	14	353473	1933830	44	192.5	60	1042.25	127	242	331.5
Cir144-2009-pass1-tron9-chiro.wav	45.75	-0.08	144	9	1	17.5	166	Forest	21	353473	1933830	44	192.5	60	1042.25	127	242	331.5
Cir144-2009-pass1-tron9-chiro.wav	45.57	-1.18	144	9	1	17.5	166	Residential	18	352906	1933040	50	192.5	60	1042.25	127	242	331.5
Cir144-2009-pass1-tron9-chiro.wav	45.91	-1.04	144	9	1	17.5	166	Residential	18	352906	1933040	50	192.5	60	1042.25	127	242	331.5
Cir144-2009-pass1-tron9-chiro.wav	44.58	-1.33	144	9	1	17.5	166	Residential	18	352906	1933040	50	192.5	60	1042.25	127	242	331.5
Cir144-2009-pass1-tron9-chiro.wav	45.73	-0.83	144	9	1	17.5	166	Forest	21	353473	1933830	44	192.5	60	1042.25	127	242	331.5
Cir144-2009-pass2-tron9-chiro.wav	47.62	-0.43	144	9	2	20	229	Forest	7	352901	1932640	50	192.5	60	1042.25	127	242	331.5
Cir145-2009-Pass2-Tron1-Chiro.wav	44.5	-0.44	145	1	2	20	225	Forest	4	369437	1928010	79	192.6666667	56	999.3333333	125	250	312.6666667
Cir145-2009-Pass2-Tron1-Chiro.wav	45.31	-0.36	145	1	2	20	225	Forest	4	369437	1928010	79	192.6666667	56	999.3333333	125	250	312.6666667
Cir145-2009-Pass2-Tron10-Chiro.wav	49.2	-0.59	145	10	2	20	225	Forest	2	368523	1930090	81	192.3333333	56.33333333	1004	124.6666667	248.3333333	314.3333333
Cir145-2009-Pass1-Tron10-Chiro.wav	45.14	-0.62	145	10	1	24	181	Forest	5	368141	1929390	79	192.3333333	56.33333333	1004	124.6666667	248.3333333	314.3333333
Cir145-2009-Pass1-Tron3-Chiro.wav	46.17	-0.14	145	3	1	24	181	Residential	3	375454	1926070	90	192.5	55.75	986.25	124.5	250.5	306
Cir145-2009-Pass1-Tron3-Chiro.wav	46.81	-0.24	145	3	1	24	181	Residential	3	375454	1926070	90	192.5	55.75	986.25	124.5	250.5	306
Cir145-2009-Pass1-Tron3-Chiro.wav	46.08	-0.15	145	3	1	24	181	Residential	3	375454	1926070	90	192.5	55.75	986.25	124.5	250.5	306
Cir145-2009-Pass1-Tron5-Chiro.wav	46.37	-0.19	145	5	1	24	181	Forest	1	377606	1932380	86	192.3333333	56	975.3333333	124	250	303.3333333
Cir145-2009-Pass2-Tron5-Chiro.wav	44.27	-0.27	145	5	2	20	225	Forest	2	377606	1932380	86	192.3333333	56	975.3333333	124	250	303.3333333
Cir145-2009-Pass1-Tron6-Chiro.wav	45.44	-0.35	145	6	1	24	181	Forest	5	376355	1933560	82	193	55.33333333	976	124.6666667	250.3333333	303
Cir145-2009-Pass1-Tron6-Chiro.wav	45.2	0.07	145	6	1	24	181	Forest	2	377336	1933740	81	193	55.33333333	976	124.6666667	250.3333333	303
Cir145-2009-Pass2-Tron6-Chiro.wav	46.97	-0.75	145	6	2	20	225	Forest	4	376620	1933850	81	193	55.33333333	976	124.6666667	250.3333333	303
Cir145-2009-Pass1-Tron6-Chiro.wav	45.5	-0.13	145	6	1	24	181	Forest	5	376355	1933560	82	193	55.33333333	976	124.6666667	250.3333333	303
Cir145-2009-Pass1-Tron6-Chiro.wav	43.89	-0.39	145	6	1	24	181	Forest	2	377336	1933740	81	193	55.33333333	976	124.6666667	250.3333333	303
Cir145-2009-Pass1-Tron6-Chiro.wav	45.61	-0.7	145	6	1	24	181	Forest	5	376355	1933560	82	193	55.33333333	976	124.6666667	250.3333333	303
Cir145-2009-Pass2-Tron6-Chiro.wav	50.2	-1.02	145	6	2	20	225	Forest	4	376620	1933850	81	193	55.33333333	976	124.6666667	250.3333333	303
Cir145-2009-Pass2-Tron6-Chiro.wav	45.46	-0.3	145	6	2	20	225	Forest	2	376355	1933560	82	193	55.33333333	976	124.6666667	250.3333333	303
Cir145-2009-Pass2-Tron6-Chiro.wav	49.22	-0.56	145	6	2	20	225	Forest	4	377336	1933740	81	193	55.33333333	976	124.6666667	250.3333333	303
Cir145-2009-Pass1-Tron7-Chiro.wav	46.81	-0.22	145	7	1	24	181	Forest	1	374861	1932930	82	193	56.33333333	980.3333333	125	250	305.3333333
Cir145-2009-Pass2-Tron8-Chiro.wav	44.32	-0.2	145	8	2	20	225	Agriculture	2	371025	1933650	80	193	56.25	989	125	250	309
Cir145-2009-Pass2-Tron8-Chiro.wav	49.79	-0.51	145	8	2	20	225	Agriculture	4	371749	1933330	80	193	56.25	989	125	250	309
Cir145-2009-Pass2-Tron9-Chiro.wav	45.67	-0.23	145	9	2	20	225	Forest	4	370099	1932960	81	192	56	997	125	249	311
Cir145-2009-Pass2-Tron9-Chiro.wav	49.12	-2.28	145	9	2	20	225	Forest	2	369929	1932600	80	192	56	997	125	249	311
Cir145-2009-Pass2-Tron9-Chiro.wav	45.87	0.22	145	9	2	20	225	Bushes	2	369542	1931890	81	192	56	997	125	249	311
Cir15-2009-Pass1-Tron10-Chiro.wav	47.33	-2.2	15	10	1	18.75	212	Forest	4	632520	2371440	54	184	36.66666667	631.3333333	111.6666667	245.6666667	169
Cir15-2009-Pass1-Tron10-Chiro.wav	47.74	-5.07	15	10	1	18.75	212	Forest	4	632520	2371440	54	184	36.66666667	631.3333333	111.6666667	245.6666667	169
Cir15-2009-Pass1-Tron10-Chiro.wav	46.54	-3.25	15	10	1	18.75	212	Forest	4	632520	2371440	54	184	36.66666667	631.3333333	111.6666667	245.6666667	169
Cir15-2009-Pass1-Tron10-Chiro.wav	46.53	-7.68	15	10	1	18.75	212	Forest	4	632520	2371440	54	184	36.66666667	631.3333333	111.6666667	245.6666667	169
Cir15-2009-Pass1-Tron7-Chiro.wav	47.73	-1.08	15	7	1	18.75	212	Young_forest	1	627481	2374150	123	180.25	33	657.25	107.5	243	176
Cir150-2009-Pass1-Tron10-Chiro.wav	46.37	-0.83	150	10	1	19	NA	Agriculture	7	575260	2385230	151	176	33	645.25	105	235.75	172
Cir150-2009-Pass1-Tron10-Chiro.wav	45.16	-0.62	150	10	1	19	NA	Agriculture	7	575260	2385230	151	176	33	645.25	105	235.75	172
Cir150-2009-Pass1-Tron10-Chiro.wav	44.54	-0.72	150	10	1	19	NA	Agriculture	7	575260	2385230	151	176	33	645.25	105	235.75	172
Cir150-2009-Pass1-Tron10-Chiro.wav	46.28	-0.85	150	10	1	19	NA	Agriculture	7	575260	2385230	151	176	33	645.25	105	235.75	172
Cir150-2009-Pass1-Tron10-Chiro.wav	46.08	0.15	150	10	1	19	NA	Agriculture	7	575260	2385230	151	176	33	645.25	105	235.75	172
Cir150-2009-Pass1-Tron10-Chiro.wav	45.1	-0.23	150	10	1	19	NA	Agriculture	7	575260	2385230	151	176	33	645.25	105	235.75	172
Cir150-2009-Pass2-Tron2-Chirode0a4.32mnMonoDroit.wav	46.89	-2.31	150	2	2	17	NA	Forest	3	581823	2380860	108	178.5	34.5	636.5	107.5	237	169.25
Cir150-2009-Pass2-Tron4-Chirode0a4.4mnMonoDroit.wav	48.26	-2.93	150	4	2	17	NA	Residential	3	580268	2381200	112	177.6666667	33.66666667	642	106.6666667	237	171
Cir150-2009-Pass1-Tron5-Chiro.wav	46.87	-1.47	150	5	1	19	NA	Forest	7	577884	2378640	107	177.3333333	33.66666667	640.6666667	106.3333333	237	172
Cir151-2009-Pass2-Tron1-Chirode0a4.78mnMonoDroit.wav	49.4	-0.07	151	1	2	NA	237	Forest	7	605517	2396980	67	184	38	631	112	240.3333333	167
Cir151-2009-Pass2-Tron3-Chirode0a9.53mnMonoDroit.wav	44.66	-0.58	151	3	2	NA	237	Forest	8	602881	2394850	50	183.3333333	38	627.6666667	111.6666667	239	167
Cir151-2009-Pass2-Tron3-Chirode0a9.53mnMonoDroit.wav	45.82	-0.89	151	3	2	NA	237	Water	12	603087	2394620	50	183.3333333	38	627.6666667	111.6666667	239	167
Cir151-2009-Pass2-Tron3-Chirode0a9.53mnMonoDroit.wav	45.94	-1.53	151	3	2	NA	237	Water	17	602789	2394470	49	183.3333333	38	627.6666667	111.6666667	239	167
Cir151-2009-Pass2-Tron3-Chirode0a9.53mnMonoDroit.wav	49.86	-0.64	151	3	2	NA	237	Forest	8	602881	2394850	50	183.3333333	38	627.6666667	111.6666667	239	167
Cir151-2009-Pass2-Tron3-Chirode0a9.53mnMonoDroit.wav	49.36	-0.05	151	3	2	NA	237	Forest	8	602881	2394850	50	183.3333333	38	627.6666667	111.6666667	239	167
Cir151-2009-Pass2-Tron3-Chirode0a9.53mnMonoDroit.wav	48.65	0.29	151	3	2	NA	237	Forest	8	602881	2394850	50	183.3333333	38	627.6666667	111.6666667	239	167
Cir151-2009-Pass2-Tron3-Chirode0a9.53mnMonoDroit.wav	48.41	-2.59	151	3	2	NA	237	Forest	8	602881	2394850	50	183.3333333	38	627.6666667	111.6666667	239	167
Cir151-2009-Pass2-Tron3-Chirode0a9.53mnMonoDroit.wav	46.78	-0.36	151	3	2	NA	237	Forest	8	602881	2394850	50	183.3333333	38	627.6666667	111.6666667	239	167
Cir151-2009-Pass2-Tron3-Chirode0a9.53mnMonoDroit.wav	45.63	-1.08	151	3	2	NA	237	Water	12	603087	2394620	50	183.3333333	38	627.6666667	111.6666667	239	167
Cir151-2009-Pass2-Tron3-Chirode0a9.53mnMonoDroit.wav	45.72	-0.41	151	3	2	NA	237	Water	12	603087	2394620	50	183.3333333	38	627.6666667	111.6666667	239	167
Cir151-2009-Pass2-Tron3-Chirode0a9.53mnMonoDroit.wav	44.85	-0.37	151	3	2	NA	237	Water	12	603087	2394620	50	183.3333333	38	627.6666667	111.6666667	239	167
Cir151-2009-Pass2-Tron3-Chirode0a9.53mnMonoDroit.wav	48	-2.12	151	3	2	NA	237	Water	17	602789	2394470	49	183.3333333	38	627.6666667	111.6666667	239	167
Cir151-2009-Pass2-Tron3-Chirode0a9.53mnMonoDroit.wav	46.09	-0.08	151	3	2	NA	237	Water	12	603087	2394620	50	183.3333333	38	627.6666667	111.6666667	239	167
Cir151-2009-Pass2-Tron3-Chirode0a9.53mnMonoDroit.wav	49.4	-0.77	151	3	2	NA	237	Water	17	602789	2394470	49	183.3333333	38	627.6666667	111.6666667	239	167
Cir151-2009-Pass2-Tron3-Chirode0a9.53mnMonoDroit.wav	49.36	0.39	151	3	2	NA	237	Water	12	603087	2394620	50	183.3333333	38	627.6666667	111.6666667	239	167
Cir151-2009-Pass2-Tron3-Chirode0a9.53mnMonoDroit.wav	48.76	-1.84	151	3	2	NA	237	Water	17	602789	2394470	49	183.3333333	38	627.6666667	111.6666667	239	167
Cir151-2009-Pass2-Tron3-Chirode0a9.53mnMonoDroit.wav	49.49	-0.85	151	3	2	NA	237	Water	17	602789	2394470	49	183.3333333	38	627.6666667	111.6666667	239	167
Cir151-2009-Pass2-Tron3-Chirode0a9.53mnMonoDroit.wav	48.15	-3.44	151	3	2	NA	237	Forest	8	602881	2394850	50	183.3333333	38	627.6666667	111.6666667	239	167
Cir151-2009-Pass2-Tron3-Chirode0a9.53mnMonoDroit.wav	45.56	-1.67	151	3	2	NA	237	Water	12	603087	2394620	50	183.3333333	38	627.6666667	111.6666667	239	167
Cir151-2009-Pass2-Tron3-Chirode0a9.53mnMonoDroit.wav	46.1	-0.64	151	3	2	NA	237	Water	12	603087	2394620	50	183.3333333	38	627.6666667	111.6666667	239	167
Cir151-2009-Pass2-Tron3-Chirode0a9.53mnMonoDroit.wav	46.4	-0.24	151	3	2	NA	237	Water	17	602789	2394470	49	183.3333333	38	627.6666667	111.6666667	239	167
Cir151-2009-Pass2-Tron3-Chirode0a9.53mnMonoDroit.wav	45.3	-0.7	151	3	2	NA	237	Water	12	603087	2394620	50	183.3333333	38	627.6666667	111.6666667	239	167
Cir151-2009-Pass2-Tron3-Chirode0a9.53mnMonoDroit.wav	48.71	-0.55	151	3	2	NA	237	Water	17	602789	2394470	49	183.3333333	38	627.6666667	111.6666667	239	167
Cir151-2009-Pass2-Tron3-Chirode0a9.53mnMonoDroit.wav	49.58	-0.84	151	3	2	NA	237	Water	17	602789	2394470	49	183.3333333	38	627.6666667	111.6666667	239	167
Cir151-2009-Pass2-Tron3-Chirode0a9.53mnMonoDroit.wav	49.91	-6.78	151	3	2	NA	237	Water	17	602789	2394470	49	183.3333333	38	627.6666667	111.6666667	239	167
Cir151-2009-Pass2-Tron3-Chirode0a9.53mnMonoDroit.wav	45.36	-0.39	151	3	2	NA	237	Water	17	602789	2394470	49	183.3333333	38	627.6666667	111.6666667	239	167
Cir151-2009-Pass2-Tron4-Chirode0a5.12mnMonoDroit.wav	49.84	-1.57	151	4	2	NA	237	Residential	7	602403	2392560	52	183.25	37.25	630	111.25	239	167.5
Cir151-2009-Pass2-Tron4-Chirode0a5.12mnMonoDroit.wav	50	-3.05	151	4	2	NA	237	Residential	7	602403	2392560	52	183.25	37.25	630	111.25	239	167.5
Cir151-2009-Pass2-Tron4-Chirode0a5.12mnMonoDroit.wav	50.18	-1.55	151	4	2	NA	237	Residential	7	602403	2392560	52	183.25	37.25	630	111.25	239	167.5
Cir151-2009-Pass2-Tron4-Chirode0a5.12mnMonoDroit.wav	49.26	0.23	151	4	2	NA	237	Residential	12	602753	2393210	57	183.25	37.25	630	111.25	239	167.5
Cir151-2009-Pass2-Tron4-Chirode0a5.12mnMonoDroit.wav	49.11	-4.75	151	4	2	NA	237	Residential	12	602753	2393210	57	183.25	37.25	630	111.25	239	167.5
Cir151-2009-Pass2-Tron4-Chirode0a5.12mnMonoDroit.wav	49.18	-1.64	151	4	2	NA	237	Water	8	602367	2393330	51	183.25	37.25	630	111.25	239	167.5
Cir152-2009-Pass2-Tron1-Chirode0a5.63mnMonoDroit.wav	49.79	1.09	152	1	2	20	235	Forest	7	581904	2368780	89	179.25	35	636	107.5	238.5	168.5
Cir152-2009-Pass1-Tron1-Chirode0a6.07mnMonoDroit.wav	45.43	-0.49	152	1	1	21.25	181	Residential	4	581438	2368430	106	179.25	35	636	107.5	238.5	168.5
Cir152-2009-Pass2-Tron1-Chirode0a5.63mnMonoDroit.wav	48.61	0.06	152	1	2	20	235	Residential	6	581073	2368450	118	179.25	35	636	107.5	238.5	168.5
Cir152-2009-Pass2-Tron1-Chirode0a5.63mnMonoDroit.wav	49.24	-2.73	152	1	2	20	235	Forest	7	581904	2368780	89	179.25	35	636	107.5	238.5	168.5
Cir152-2009-Pass2-Tron1-Chirode0a5.63mnMonoDroit.wav	47.63	-1.42	152	1	2	20	235	Residential	6	581073	2368450	118	179.25	35	636	107.5	238.5	168.5
Cir152-2009-Pass2-Tron10-Chirode0a4.67mnMonoDroit.wav	49.09	-1.02	152	10	2	20	235	Forest	6	581949	2366510	104	179.5	34.5	636.25	107.75	239.25	168.5
Cir152-2009-Pass2-Tron10-Chirode0a4.67mnMonoDroit.wav	47.55	-2	152	10	2	20	235	Forest	6	581949	2366510	104	179.5	34.5	636.25	107.75	239.25	168.5
Cir152-2009-Pass2-Tron10-Chirode0a4.67mnMonoDroit.wav	44.66	-0.73	152	10	2	20	235	Forest	7	581506	2367220	111	179.5	34.5	636.25	107.75	239.25	168.5
Cir152-2009-Pass2-Tron10-Chirode0a4.67mnMonoDroit.wav	46.1	-1.05	152	10	2	20	235	Forest	7	581506	2367220	111	179.5	34.5	636.25	107.75	239.25	168.5
Cir152-2009-Pass2-Tron2-Chirode0a4.54mnMonoDroit.wav	44.54	0.04	152	2	2	20	235	Forest	5	582543	2370200	97	179.25	35	637.75	108	238	167
Cir152-2009-Pass2-Tron2-Chirode0a4.54mnMonoDroit.wav	45.96	-1.41	152	2	2	20	235	Forest	7	582928	2370820	98	179.25	35	637.75	108	238	167
Cir152-2009-Pass2-Tron2-Chirode0a4.54mnMonoDroit.wav	44.05	-0.8	152	2	2	20	235	Forest	5	582543	2370200	97	179.25	35	637.75	108	238	167
Cir152-2009-Pass2-Tron3-Chirode0a4.77mnMonoDroit.wav	49.8	-1.79	152	3	2	20	235	Residential	2	583568	2372520	96	179	34.75	638.25	107.75	238	170
Cir152-2009-Pass1-Tron5-Chirode0a4.65mnMonoDroit.wav	45.48	-1.35	152	5	1	21.25	181	Residential	1	587316	2371910	101	179.3333333	35	637.6666667	108	238.3333333	169
Cir152-2009-Pass2-Tron5-Chirode0a4.74mnMonoDroit.wav	50.37	-1.94	152	5	2	20	235	Forest	6	586490	2371970	99	179.3333333	35	637.6666667	108	238.3333333	169
Cir152-2009-Pass2-Tron5-Chirode0a4.74mnMonoDroit.wav	50.12	-0.28	152	5	2	20	235	Forest	6	586490	2371970	99	179.3333333	35	637.6666667	108	238.3333333	169
Cir152-2009-Pass1-Tron7-Chirode0a3.85mnMonoDroit.wav	47.03	-2.25	152	7	1	21.25	181	Agriculture	1	585957	2369780	131	178.6666667	34.33333333	643.6666667	107	238	170.6666667
Cir152-2009-Pass1-Tron8-Chirode0a4.42mnMonoDroit.wav	48.26	-1.09	152	8	1	21.25	181	Agriculture	1	584861	2367660	136	178	34	645.5	107	238	171
Cir152-2009-Pass2-Tron8-Chirode0a4.87mnMonoDroit.wav	44.54	-0.7	152	8	2	20	235	Agriculture	5	584790	2368070	135	178	34	645.5	107	238	171
Cir152-2009-Pass2-Tron8-Chirode0a4.87mnMonoDroit.wav	45.93	-0.7	152	8	2	20	235	Residential	7	584841	2367270	136	178	34	645.5	107	238	171
Cir152-2009-Pass2-Tron9-Chirode0a4.56mnMonoDroit.wav	46.19	-1.27	152	9	2	20	235	Agriculture	5	583219	2366760	128	179.2	34.4	640.4	107.6	239	169.6
Cir152-2009-Pass2-Tron9-Chirode0a4.56mnMonoDroit.wav	49.37	0.13	152	9	2	20	235	Agriculture	7	583043	2365980	125	179.2	34.4	640.4	107.6	239	169.6
Cir153-2009-Pass1-Tron1-Chirode0a5.15mnMonoDroit.wav	44.29	0	153	1	1	19	177	Agriculture	4	578606	2387190	134	176	33	646	105	235.6666667	168
Cir153-2009-Pass1-Tron3-Chirode0a4.68mnMonoDroit.wav	44.33	-0.88	153	3	1	19	177	Agriculture	2	583291	2390140	117	176.3333333	33.66666667	647.3333333	105.6666667	235	172
Cir153-2009-Pass1-Tron5-Chirode0a5.36mnMonoDroit.wav	46.65	-1.49	153	5	1	19	177	Young_forest	2	587498	2388170	132	176.6666667	33.66666667	651	105.6666667	235.3333333	172
Cir154-2009-Pass2-Tron1-Chirode0a5.26mnMonoDroit.wav	46.96	-3.39	154	1	2	19.75	227	Agriculture	5	586833	2417250	153	175	33	656	105	231.3333333	175
Cir154-2009-Pass2-Tron1-Chirode0a5.26mnMonoDroit.wav	45.75	-0.36	154	1	2	19.75	227	Agriculture	1	587185	2417050	156	175	33	656	105	231.3333333	175
Cir154-2009-Pass2-Tron1-Chirode0a5.26mnMonoDroit.wav	48.88	-2.81	154	1	2	19.75	227	Agriculture	5	586833	2417250	153	175	33	656	105	231.3333333	175
Cir154-2009-Pass2-Tron1-Chirode0a5.26mnMonoDroit.wav	51.91	-0.98	154	1	2	19.75	227	Agriculture	5	586833	2417250	153	175	33	656	105	231.3333333	175
Cir154-2009-Pass2-Tron10-Chirode0a8.4mnMonoDroit.wav	46.17	-0.44	154	10	2	19.75	227	Forest	5	593411	2417060	165	176	32.33333333	671.6666667	105	232.6666667	178
Cir154-2009-Pass2-Tron10-Chirode0a8.4mnMonoDroit.wav	46.49	-0.08	154	10	2	19.75	227	Forest	5	593411	2417060	165	176	32.33333333	671.6666667	105	232.6666667	178
Cir154-2009-Pass2-Tron10-Chirode0a8.4mnMonoDroit.wav	48.92	0.29	154	10	2	19.75	227	Forest	5	593308	2417620	171	176	32.33333333	671.6666667	105	232.6666667	178
Cir154-2009-Pass2-Tron10-Chirode0a8.4mnMonoDroit.wav	47.27	0.17	154	10	2	19.75	227	Forest	5	593308	2417620	171	176	32.33333333	671.6666667	105	232.6666667	178
Cir154-2009-Pass2-Tron10-Chirode0a8.4mnMonoDroit.wav	48.6	-1.37	154	10	2	19.75	227	Forest	5	593308	2417620	171	176	32.33333333	671.6666667	105	232.6666667	178
Cir154-2009-Pass2-Tron10-Chirode0a8.4mnMonoDroit.wav	44.69	-0.45	154	10	2	19.75	227	Forest	5	593234	2417970	170	176	32.33333333	671.6666667	105	232.6666667	178
Cir154-2009-Pass2-Tron10-Chirode0a8.4mnMonoDroit.wav	43.99	-0.37	154	10	2	19.75	227	Forest	5	593234	2417970	170	176	32.33333333	671.6666667	105	232.6666667	178
Cir154-2009-Pass2-Tron10-Chirode0a8.4mnMonoDroit.wav	44.96	-0.44	154	10	2	19.75	227	Forest	5	593308	2417620	171	176	32.33333333	671.6666667	105	232.6666667	178
Cir154-2009-Pass2-Tron10-Chirode0a8.4mnMonoDroit.wav	49.86	0.49	154	10	2	19.75	227	Forest	5	593308	2417620	171	176	32.33333333	671.6666667	105	232.6666667	178
Cir154-2009-Pass2-Tron10-Chirode0a8.4mnMonoDroit.wav	44.58	-0.07	154	10	2	19.75	227	Forest	5	593234	2417970	170	176	32.33333333	671.6666667	105	232.6666667	178
Cir154-2009-Pass2-Tron3-Chirode0a4.75mnMonoDroit.wav	45.49	-0.54	154	3	2	19.75	227	Young_forest	2	588230	2412150	147	176.75	34.5	650.5	106.5	232	175
Cir154-2009-Pass2-Tron5-Chirode0a5.5mnMonoDroit.wav	44.99	0.47	154	5	2	19.75	227	Residential	2	587012	2410050	116	177.5	35.25	644.25	107.25	232.75	171.25
Cir155-2009-Pass1-Tron10-Chirode0a5.68mnMonoDroit.wav	42.64	-0.19	155	10	1	19.5	176	Residential	2	587422	2401130	103	179	35.25	639.25	108	234.5	170.5
Cir155-2009-Pass2-Tron2-Chirode0a5.5mnMonoDroit.wav	49.11	0.63	155	2	2	21	230	Residential	1	594119	2408400	138	181.25	36.5	642.75	109.75	235.75	171
Cir155-2009-Pass1-Tron2-Chirode0a5.55mnMonoDroit.wav	45.66	-0.46	155	2	1	19.5	176	Residential	2	594119	2408400	138	181.25	36.5	642.75	109.75	235.75	171
Cir155-2009-Pass1-Tron4-Chirode0a5.24mnMonoDroit.wav	45.8	-0.66	155	4	1	19.5	176	Residential	3	593701	2407190	142	178.6666667	34.66666667	653	107.6666667	234.6666667	174
Cir155-2009-Pass2-Tron7-Chirode0a4.71mnMonoDroit.wav	44.03	-0.35	155	7	2	21	230	Young_forest	2	589532	2406020	99	179.25	35.5	642	108.5	234.5	172
Cir155-2009-Pass1-Tron9-Chirode0a4.94mnMonoDroit.wav	48.1	-0.56	155	9	1	19.5	176	Agriculture	3	587205	2403220	126	175.3333333	32.66666667	656	105	233	174.3333333
Cir155-2009-Pass1-Tron9-Chirode0a4.94mnMonoDroit.wav	44.54	-0.67	155	9	1	19.5	176	Forest	3	587047	2403570	141	175.3333333	32.66666667	656	105	233	174.3333333
Cir155-2009-Pass1-Tron9-Chirode0a4.94mnMonoDroit.wav	48.15	-1.52	155	9	1	19.5	176	Agriculture	3	587205	2403220	126	175.3333333	32.66666667	656	105	233	174.3333333
Cir155-2009-Pass1-Tron9-Chirode0a4.94mnMonoDroit.wav	49.68	-0.76	155	9	1	19.5	176	Agriculture	3	587205	2403220	126	175.3333333	32.66666667	656	105	233	174.3333333
Cir157-2009-Pass2-Tron4-Chiro.wav	49.7	0.05	157	4	2	NA	231	Residential	2	607710	2406060	52	184	37.5	636	112	239.75	171
Cir157-2009-Pass2-Tron4-Chiro.wav	49.98	-5.98	157	4	2	NA	231	Residential	2	607710	2406060	52	184	37.5	636	112	239.75	171
Cir157-2009-Pass2-Tron9-Chiro.wav	45.16	-1.09	157	9	2	NA	231	Forest	1	614648	2397390	67	183.6666667	35.66666667	641	110.6666667	242	167
Cir158-2009-Pass1-Tron1-Chiro.wav	44.94	-0.76	158	1	1	22.5	178	Residential	2	614643	2411460	75	184	36.66666667	640.3333333	111.3333333	242.6666667	169
Cir158-2009-Pass2-Tron1-Chirode0a5.36mnMonoDroit.wav	50.58	0.32	158	1	2	NA	232	Residential	1	614369	2411540	58	184	36.66666667	640.3333333	111.3333333	242.6666667	169
Cir158-2009-Pass1-Tron4-Chiro.wav	48.69	-1.18	158	4	1	22.5	178	Forest	2	613369	2409330	83	183	36.25	646.5	110.5	241	171.5
Cir158-2009-Pass1-Tron4-Chiro.wav	45.04	-0.21	158	4	1	22.5	178	Forest	1	613707	2409120	81	183	36.25	646.5	110.5	241	171.5
Cir158-2009-Pass1-Tron8-Chiro.wav	48.38	-0.44	158	8	1	22.5	178	Residential	2	605875	2411420	38	185.5	38.5	632	112.75	240	168
Cir159-2009-Pass1-Tron3-Chirode0a5.73mnMonoDroit.wav	45.46	-0.67	159	3	1	22.5	175	Forest	3	598652	2406330	59	184	38.66666667	633.3333333	112	238.3333333	168.3333333
Cir159-2009-Pass2-Tron4-Chiro.wav	45.32	0.35	159	4	2	19.5	232	Residential	3	597182	2407130	81	183.25	38.25	631.5	111.75	237.5	168.5
Cir159-2009-Pass1-Tron5-Chirode0a5.32mnMonoDroit.wav	44.16	-0.23	159	5	1	22.5	175	Residential	4	596987	2406010	50	183.5	38.75	629.25	111.5	237.25	168
Cir159-2009-Pass2-Tron6-Chiro.wav	45.73	0.24	159	6	2	19.5	232	Residential	4	595875	2403810	90	182.75	37.75	632.25	110.75	237.25	168
Cir159-2009-Pass2-Tron6-Chiro.wav	50.2	-0.71	159	6	2	19.5	232	Residential	1	595745	2404120	95	182.75	37.75	632.25	110.75	237.25	168
Cir159-2009-Pass1-Tron6-Chirode0a5.1mnMonoDroit.wav	49.43	0.08	159	6	1	22.5	175	Agriculture	4	595920	2403420	72	182.75	37.75	632.25	110.75	237.25	168
Cir159-2009-Pass1-Tron7-Chirode0a5.67mnMonoDroit.wav	43.05	-0.64	159	7	1	22.5	175	Forest	4	595521	2401330	49	183.75	38.75	627.5	111.75	237.5	166
Cir159-2009-Pass2-Tron7-Chiro.wav	49.59	-4.32	159	7	2	19.5	232	Forest	1	595252	2401000	53	183.75	38.75	627.5	111.75	237.5	166
Cir159-2009-Pass2-Tron9-Chiro.wav	49.19	-0.07	159	9	2	19.5	232	Residential	3	591428	2398660	60	181.75	37.75	630.25	110.25	236	166.5
Cir159-2009-Pass1-Tron9-Chirode0a6.02mnMonoDroit.wav	44.54	-1.95	159	9	1	22.5	175	Residential	4	591428	2398660	60	181.75	37.75	630.25	110.25	236	166.5
Cir159-2009-Pass2-Tron9-Chiro.wav	45.88	-0.25	159	9	2	19.5	232	Residential	3	591428	2398660	60	181.75	37.75	630.25	110.25	236	166.5
Cir160-2009-Pass2-Tron10-Chirode0a4.42mnMonoDroit.wav	49.77	-1.02	160	10	2	22	228	Residential	1	585801	2375670	84	179	34	640.6666667	107	238	171
Cir160-2009-Pass2-Tron10-Chirode0a4.42mnMonoDroit.wav	49.06	-0.97	160	10	2	22	228	Residential	2	585556	2375850	96	179	34	640.6666667	107	238	171
[truncated: 4,251 more rows]
